# Supplementary material for: A comprehensive analysis of antimicrobial resistance of clinical emm89 Streptococcus pyogenes in Japan
Source: JAC Antimicrob Resist. 2025 Feb 19;7(1):dlaf017. doi: 10.1093/jacamr/dlaf017 (PMC11836879; doi:10.1093/jacamr/dlaf017)
Supplement: dlaf017_Supplementary_Data [file dlaf017_supplementary_data.zip]

Archive with 2 entries (2 files):
- Supplementary Figures_R.pdf
- Table S2.xlsx
