# Supplementary material for: A comprehensive analysis of antimicrobial resistance of clinical emm89 Streptococcus pyogenes in Japan
Source: JAC Antimicrob Resist. 2025 Feb 19;7(1):dlaf017. doi: 10.1093/jacamr/dlaf017 (PMC11836879; doi:10.1093/jacamr/dlaf017)
Supplement: dlaf017_Supplementary_Data [file dlaf017_supplementary_data.zip › Table S2.xlsx]

## Sheet: Supplementary Table
Table S2 Information of clinical isolates used and the results of antimicrobial susceptibility tests and sequence-based gene profiling. All isolates and information including emm types, clades, multilocus sequence typing (MLSTs), isolation sites, and invasiveness were previously reported by Ono et al. [8].
Strains	emm	Clade	MLST	Region	Invasiveness	PG	ERY	AZM	TC	CHL	LFX	CLI	23S_rRNA__adenine_2058__N_6___methyltransferase (ermT)	AAC_3__II-	AAC_6___Ib+	AAC_6___Ib7	AAC_6___Ie_APH_2____Ia_bifunctional_protein	ACT_-_1	ANT_3____IIa+	APH_3____Ib	APH_6__Id	Acinetobacter_baumannii_AmvA	AcrE	AcrF	AcrS	ArnT	BRP_MBL	CARB	CRP	CTX_M	CTX_M_-_2	EC_13+	ErmB	Escherichia_coli_23S	Escherichia_coli_AcrAB_TolC	Escherichia_coli_AcrAB_TolC_1	Escherichia_coli_EF_Tu	Escherichia_coli_GlpT	Escherichia_coli_LamB	Escherichia_coli_PtsI	Escherichia_coli_UhpT	FosB-_1	H_NS	Helicobacter_pylori_16S	Klebsiella_pneumoniae_KpnH+	Klebsiella_pneumoniae_OmpK35	Klebsiella_pneumoniae_OmpK36	Klebsiella_pneumoniae_mutant	LAP
FS01	89	2	101	Iwate	1	Sensitive	Sensitive	Sensitive	Sensitive	Sensitive	Sensitive	Sensitive	no	no	no	no	no	no	no	no	no	no	no	no	no	no	no	no	no	no	no	no	no	no	no	no	no	no	no	no	no	no	no	no	no	no	no	no	no
FS02	89	3	101	Iwate	1	Sensitive	Resistant	Resistant	Sensitive	Sensitive	Sensitive	Sensitive	yes	no	no	no	yes	no	no	no	no	no	no	no	no	no	no	no	no	no	no	no	no	no	no	no	no	no	no	no	no	no	no	no	no	no	no	no	no
FS03	89	3	646	Iwate	1	Sensitive	Sensitive	Sensitive	Sensitive	Sensitive	Sensitive	Sensitive	no	no	no	no	no	no	no	no	no	no	no	no	no	no	no	no	no	no	no	no	no	no	no	no	no	no	no	no	no	no	no	no	no	no	no	no	no
FS04	89	3	646	Iwate	1	Sensitive	Sensitive	Sensitive	Sensitive	Sensitive	Sensitive	Sensitive	no	no	no	no	no	no	no	no	no	no	no	no	no	no	no	no	no	no	no	no	no	no	no	no	no	no	no	no	no	no	no	no	no	no	no	no	no
FS05	89	3	101	Iwate	1	Sensitive	Resistant	Resistant	Sensitive	Sensitive	Sensitive	Resistant	yes	no	no	no	no	no	no	no	no	no	no	no	no	no	no	no	no	no	no	no	no	no	no	no	no	no	no	no	no	no	no	no	no	no	no	no	no
FS06	89	3	646	Fukushima	1	Sensitive	Sensitive	Sensitive	Sensitive	Sensitive	Sensitive	Sensitive	no	no	no	no	no	no	no	no	no	no	no	no	no	no	no	no	no	no	no	no	no	no	no	no	no	no	no	no	no	no	no	no	no	no	no	no	no
FS07	89	3	101	Fukushima	1	Sensitive	Sensitive	Sensitive	Sensitive	Sensitive	Sensitive	Sensitive	no	no	no	no	no	no	no	no	no	no	no	no	no	no	no	no	no	no	no	no	no	no	no	no	no	no	no	no	no	no	no	no	no	no	no	no	no
FS08	89	3	101	Hokkaido	1	Sensitive	Sensitive	Sensitive	Sensitive	Sensitive	Sensitive	Sensitive	no	no	no	no	no	no	no	no	no	no	no	no	no	no	no	no	no	no	no	no	no	no	no	no	no	no	no	no	no	no	no	no	no	no	no	no	no
FS09	89	3	646	Hokkaido	1	Sensitive	Sensitive	Sensitive	Sensitive	Sensitive	Sensitive	Sensitive	no	no	no	no	no	no	no	no	no	no	no	no	no	no	no	no	no	no	no	no	no	no	no	no	no	no	no	no	no	no	no	no	no	no	no	no	no
FS10	89	3	646	Hokkaido	1	Sensitive	Sensitive	Sensitive	Sensitive	Sensitive	Sensitive	Sensitive	no	no	no	no	no	no	no	no	no	no	no	no	no	no	no	no	no	no	no	no	no	no	no	no	no	no	no	no	no	no	no	no	no	no	no	no	no
FS11	89	3	646	Hokkaido	1	Sensitive	Sensitive	Sensitive	Sensitive	Sensitive	Sensitive	Sensitive	no	no	no	no	no	no	no	no	no	partial	no	no	no	no	no	no	no	no	no	no	no	no	no	no	no	no	no	no	no	no	no	no	no	no	no	no	no
FS12	89	3	101	Miyagi	1	Sensitive	Sensitive	Sensitive	Sensitive	Sensitive	Sensitive	Sensitive	no	no	no	no	no	no	no	no	no	no	no	no	no	no	no	no	no	no	no	no	no	no	no	no	no	no	no	no	no	no	no	no	no	no	no	no	no
FS13	89	3	101	Niigata	1	Sensitive	Sensitive	Sensitive	Sensitive	Sensitive	Sensitive	Sensitive	no	no	no	no	no	no	no	no	no	no	no	no	no	no	no	no	no	no	no	no	no	no	no	no	no	no	no	no	no	no	no	no	no	no	no	no	no
OS01	89	1	1461	Osaka	1	Sensitive	Sensitive	Sensitive	Sensitive	Sensitive	Sensitive	Sensitive	no	no	no	no	no	no	no	no	no	no	no	no	no	no	no	no	no	no	no	no	no	no	no	no	no	no	no	no	no	no	no	no	no	no	no	no	no
OS02	89	3	101	Osaka	0	Sensitive	Sensitive	Sensitive	Sensitive	Sensitive	Sensitive	Sensitive	no	no	no	no	no	no	no	no	no	no	no	no	no	no	no	no	no	no	no	no	no	no	no	no	no	no	no	no	no	no	no	no	no	no	no	no	no
OS03	89	3	646	Osaka	0	Sensitive	Sensitive	Sensitive	Sensitive	Sensitive	Sensitive	Sensitive	no	no	no	no	no	no	no	no	no	no	no	no	no	no	no	no	no	no	no	no	no	no	no	no	no	no	no	no	no	no	no	no	no	no	no	no	no
OS04	89	3	101	Osaka	0	Sensitive	Sensitive	Sensitive	Sensitive	Sensitive	Sensitive	Sensitive	no	no	no	no	no	no	no	no	no	no	no	no	no	no	no	no	no	no	no	no	no	no	no	no	no	no	no	no	no	no	no	no	no	no	no	no	no
OS05	89	3	101	Osaka	1	Sensitive	Sensitive	Sensitive	Sensitive	Sensitive	Sensitive	Sensitive	no	no	no	no	no	no	no	no	no	no	no	no	no	no	no	no	no	no	no	no	no	no	no	no	no	no	no	no	no	no	no	no	no	no	no	no	no
OS06	89	3	646	Shiga	1	Sensitive	Sensitive	Sensitive	Sensitive	Sensitive	Sensitive	Sensitive	no	no	no	no	no	no	no	no	no	no	no	no	no	no	no	no	no	no	no	no	no	no	no	no	no	no	no	no	no	no	no	no	no	no	no	no	no
OS07	89	3	646	Osaka	1	Sensitive	Sensitive	Sensitive	Sensitive	Sensitive	Sensitive	Sensitive	no	no	no	no	no	no	no	no	no	no	no	no	no	no	no	no	no	no	no	no	no	no	no	no	no	no	no	no	no	no	no	no	no	no	no	no	no
OS08	89	3	646	Osaka	0	Sensitive	Sensitive	Sensitive	Sensitive	Sensitive	Sensitive	Sensitive	no	no	no	no	no	no	no	no	no	no	no	no	no	no	no	no	no	no	no	no	no	no	no	no	no	no	no	no	no	no	no	no	no	no	no	no	no
OS09	89	3	101	Osaka	0	Sensitive	Sensitive	Sensitive	Sensitive	Sensitive	Sensitive	Sensitive	no	no	no	no	no	no	no	no	no	no	no	no	no	no	no	no	no	no	no	no	no	no	no	no	no	no	no	no	no	no	no	no	no	no	no	no	no
OS10	89	3	646	Hyogo	1	Sensitive	Sensitive	Sensitive	Sensitive	Sensitive	Sensitive	Sensitive	no	no	no	no	no	no	no	no	no	no	no	no	no	no	no	no	no	no	no	no	no	no	no	no	no	no	no	no	no	no	no	no	no	no	no	no	no
OS11	89	3	101	Osaka	0	Sensitive	Sensitive	Sensitive	Sensitive	Sensitive	Sensitive	Sensitive	no	no	no	no	no	no	no	no	no	no	no	no	no	no	no	no	no	no	no	no	no	no	no	no	no	no	no	no	no	no	no	no	no	no	no	no	no
OS12	89	3	101	Osaka	1	Sensitive	Sensitive	Sensitive	Sensitive	Sensitive	Sensitive	Sensitive	no	no	no	no	no	no	no	no	no	no	no	no	no	no	no	no	no	no	no	no	no	no	no	no	no	no	no	no	no	no	no	no	no	no	no	no	no
OS13	89	3	101	Osaka	1	Sensitive	Sensitive	Sensitive	Sensitive	Sensitive	Sensitive	Sensitive	no	no	no	no	no	no	no	no	no	no	no	no	no	no	no	no	no	no	no	no	no	no	no	no	no	no	no	no	no	no	no	no	no	no	no	no	no
OS14	89	3	101	Osaka	1	Sensitive	Sensitive	Sensitive	Sensitive	Sensitive	Sensitive	Sensitive	no	no	no	no	no	no	no	no	no	no	no	no	no	no	no	no	no	no	no	no	no	no	no	no	no	no	no	no	no	no	no	no	no	no	no	no	no
OS15	89	3	646	Osaka	1	Sensitive	Sensitive	Sensitive	Sensitive	Sensitive	Sensitive	Sensitive	no	no	no	no	no	no	no	no	no	no	no	no	no	no	no	no	no	no	no	no	no	no	no	no	no	no	no	no	no	no	no	no	no	no	no	no	no
OS16	89	3	101	Osaka	1	Sensitive	Sensitive	Sensitive	Sensitive	Sensitive	Sensitive	Sensitive	no	no	no	no	no	no	no	no	no	no	no	no	no	no	no	no	no	no	no	no	no	no	no	no	no	no	no	no	no	no	no	no	no	no	no	no	no
OS17	89	3	101	Osaka	1	Sensitive	Sensitive	Sensitive	Sensitive	Sensitive	Sensitive	Sensitive	no	no	no	no	no	no	no	no	no	no	no	no	no	no	no	no	no	no	no	no	no	no	no	no	no	no	no	no	no	no	no	no	no	no	no	no	no
OS18	89	3	101	Osaka	0	Sensitive	Sensitive	Sensitive	Sensitive	Sensitive	Sensitive	Sensitive	no	no	no	no	no	no	no	no	no	no	no	no	no	no	no	no	no	no	no	no	no	no	no	no	no	no	no	no	no	no	no	no	no	no	no	no	no
OS19	89	3	101	Osaka	0	Sensitive	Resistant	Resistant	Sensitive	Sensitive	Sensitive	Resistant	yes	no	no	no	no	no	no	no	no	no	no	no	no	no	no	no	no	no	no	no	no	no	no	no	no	no	no	no	no	no	no	no	no	no	no	no	no
OS20	89	3	101	Osaka	0	Sensitive	Sensitive	Sensitive	Sensitive	Sensitive	Sensitive	Sensitive	no	no	no	no	no	no	no	no	no	no	no	no	no	no	no	no	no	no	no	no	no	no	no	no	no	no	no	no	no	no	no	no	no	no	no	no	no
OS21	89	3	101	Hyogo	1	Sensitive	Sensitive	Sensitive	Sensitive	Sensitive	Sensitive	Sensitive	no	no	no	no	no	no	no	no	no	no	no	no	no	no	no	no	no	no	no	no	no	no	no	no	no	no	no	no	no	no	no	no	no	no	no	no	no
OS22	89	3	646	Kyoto	1	Sensitive	Sensitive	Sensitive	Sensitive	Sensitive	Sensitive	Sensitive	no	no	no	no	no	no	no	no	no	no	no	no	no	no	no	no	no	no	no	no	no	no	no	no	no	no	no	no	no	no	no	no	no	no	no	no	no
OS23	89	3	646	Osaka	0	Sensitive	Sensitive	Sensitive	Sensitive	Sensitive	Sensitive	Sensitive	no	no	no	no	no	no	no	no	no	no	no	no	no	no	no	no	no	no	no	no	no	no	no	no	no	no	no	no	no	no	no	no	no	no	no	no	no
OS24	89	3	101	Osaka	0	Sensitive	Sensitive	Sensitive	Sensitive	Sensitive	Sensitive	Sensitive	no	no	no	no	no	no	no	no	no	no	no	no	no	no	no	no	no	no	no	no	no	no	no	no	no	no	no	no	no	no	no	no	no	no	no	no	no
OS25	89	3	646	Hyogo	1	Sensitive	Sensitive	Sensitive	Sensitive	Sensitive	Sensitive	Sensitive	no	no	no	no	no	no	no	no	no	no	no	no	no	no	no	no	no	no	no	no	no	no	no	no	no	no	no	no	no	no	no	no	no	no	no	no	no
OS26	89	3	1463	Osaka	0	Sensitive	Sensitive	Sensitive	Sensitive	Sensitive	Resistant	Sensitive	no	no	no	no	no	no	no	no	no	no	no	no	no	no	no	no	no	no	no	no	no	no	no	no	no	no	no	no	no	no	no	no	no	no	no	no	no
OS27	89	3	1463	Osaka	0	Sensitive	Sensitive	Sensitive	Sensitive	Sensitive	Resistant	Sensitive	no	no	no	no	no	no	no	no	no	no	no	no	no	no	no	no	no	no	no	no	no	no	no	no	no	no	no	no	no	no	no	no	no	no	no	no	no
OS28	89	3	101	Hyogo	1	Sensitive	Sensitive	Sensitive	Sensitive	Sensitive	Sensitive	Sensitive	no	no	no	no	no	no	no	no	no	no	no	no	no	no	no	no	no	no	no	no	no	no	no	no	no	no	no	no	no	no	no	no	no	no	no	no	no
OS29	89	3	101	Osaka	0	Sensitive	Resistant	Resistant	Sensitive	Sensitive	Sensitive	Resistant	yes	no	no	no	no	no	no	no	no	no	no	no	no	no	no	no	no	no	no	no	no	no	no	no	no	no	no	no	no	no	no	no	no	no	no	no	no
OS30	89	3	101	Hyogo	1	Sensitive	Sensitive	Sensitive	Sensitive	Sensitive	Sensitive	Sensitive	no	no	no	no	no	no	no	no	no	no	no	no	no	no	no	no	no	no	no	no	no	no	no	no	no	no	no	no	no	no	no	no	no	no	no	no	no
OS31	89	3	101	Hyogo	1	Sensitive	Sensitive	Sensitive	Sensitive	Sensitive	Sensitive	Sensitive	no	no	no	no	no	no	no	no	no	no	no	no	no	no	no	no	no	no	no	no	no	no	no	no	no	no	no	no	no	no	no	no	no	no	no	no	no
OS32	89	3	646	Hyogo	1	Sensitive	Sensitive	Sensitive	Sensitive	Sensitive	Sensitive	Sensitive	no	no	no	no	no	no	no	no	no	no	no	no	no	no	no	no	no	no	no	no	no	no	no	no	no	no	no	no	no	no	no	no	no	no	no	no	no
OS33	89	3	101	Hyogo	1	Sensitive	Sensitive	Sensitive	Sensitive	Sensitive	Sensitive	Sensitive	no	no	no	no	no	no	no	no	no	no	no	no	no	no	no	no	no	no	no	no	no	no	no	no	no	no	no	no	no	no	no	no	no	no	no	no	no
OS34	89	3	101	Osaka	0	Sensitive	Sensitive	Sensitive	Sensitive	Sensitive	Sensitive	Sensitive	no	no	no	no	no	no	no	no	no	no	no	no	no	no	no	no	no	no	no	no	no	no	no	no	no	no	no	no	no	no	no	no	no	no	no	no	no
OS35	89	3	101	Osaka	0	Sensitive	Sensitive	Sensitive	Sensitive	Sensitive	Sensitive	Sensitive	no	no	no	no	no	no	no	no	no	no	no	no	no	no	no	no	no	no	no	no	no	no	no	no	no	no	no	no	no	no	no	no	no	no	no	no	no
OS36	89	3	646	Hyogo	1	Sensitive	Sensitive	Sensitive	Sensitive	Sensitive	Sensitive	Sensitive	no	no	no	no	no	no	no	no	no	no	no	no	no	no	no	no	no	no	no	no	no	no	no	no	no	no	no	no	no	no	no	no	no	no	no	no	no
OS37	89	3	646	Hyogo	1	Sensitive	Sensitive	Sensitive	Sensitive	Sensitive	Sensitive	Sensitive	no	no	no	no	no	no	no	no	no	no	no	no	no	no	no	no	no	no	no	no	no	no	no	no	no	no	no	no	no	no	no	no	no	no	no	no	no
OS38	89	3	101	Hyogo	1	Sensitive	Sensitive	Sensitive	Sensitive	Sensitive	Sensitive	Sensitive	no	no	no	no	no	no	no	no	no	no	no	no	no	no	no	no	no	no	no	no	no	no	no	no	no	no	no	no	no	no	no	no	no	no	no	no	no
OS39	89	3	101	Osaka	0	Sensitive	Sensitive	Sensitive	Sensitive	Sensitive	Sensitive	Sensitive	no	no	no	no	no	no	no	no	no	no	no	no	no	no	no	no	no	no	no	no	no	no	no	no	no	no	no	no	no	no	no	no	no	no	no	no	no
OS40	89	3	646	Kyoto	1	Sensitive	Sensitive	Sensitive	Sensitive	Sensitive	Sensitive	Sensitive	no	no	no	no	no	no	no	no	no	no	no	no	no	no	no	no	no	no	no	no	no	no	no	no	no	no	no	no	no	no	no	no	no	no	no	no	no
OS41	89	3	646	Hyogo	1	Sensitive	Sensitive	Sensitive	Sensitive	Sensitive	Sensitive	Sensitive	no	no	no	no	no	no	no	no	no	no	no	no	no	no	no	no	no	no	no	no	no	no	no	no	no	no	no	no	no	no	no	no	no	no	no	no	no
OS42	89	3	101	Osaka	0	Sensitive	Sensitive	Sensitive	Sensitive	Sensitive	Sensitive	Sensitive	no	no	no	no	no	no	no	no	no	no	no	no	no	no	no	no	no	no	no	no	no	no	no	no	no	no	no	no	no	no	no	no	no	no	no	no	no
OS43	89	3	101	Osaka	1	Sensitive	Sensitive	Sensitive	Sensitive	Sensitive	Sensitive	Sensitive	no	no	no	no	no	no	no	no	no	no	no	no	no	no	no	no	no	no	no	no	no	no	no	no	no	no	no	no	no	no	no	no	no	no	no	no	no
OS44	89	3	101	Hyogo	1	Sensitive	Sensitive	Sensitive	Sensitive	Sensitive	Sensitive	Sensitive	no	no	no	no	no	no	no	no	no	no	no	no	no	no	no	no	no	no	no	no	no	no	no	no	no	no	no	no	no	no	no	no	no	no	no	no	no
OS45	89	3	101	Hyogo	1	Sensitive	Sensitive	Sensitive	Sensitive	Sensitive	Sensitive	Sensitive	no	no	no	no	no	no	no	no	no	no	no	no	no	no	no	no	no	no	no	no	no	no	no	no	no	no	no	no	no	no	no	no	no	no	no	no	no
OS46	89	3	101	Osaka	1	Sensitive	Resistant	Resistant	Sensitive	Sensitive	Sensitive	Resistant	yes	no	no	no	no	no	no	no	no	no	no	no	no	no	no	no	no	no	no	no	no	no	no	no	no	no	no	no	no	no	no	no	no	no	no	no	no
OS47	89	3	101	Hyogo	1	Sensitive	Sensitive	Sensitive	Sensitive	Sensitive	Sensitive	Sensitive	no	no	no	no	no	no	no	no	no	no	no	no	no	no	no	no	no	no	no	no	no	no	no	no	no	no	no	no	no	no	no	no	no	no	no	no	no
OS48	89	3	646	Osaka	1	Sensitive	Sensitive	Sensitive	Sensitive	Sensitive	Sensitive	Sensitive	no	no	no	no	no	no	no	no	no	no	no	no	no	no	no	no	no	no	no	no	no	no	no	no	no	no	no	no	no	no	no	no	no	no	no	no	no
OS49	89	3	101	Osaka	1	Sensitive	Sensitive	Sensitive	Sensitive	Sensitive	Sensitive	Sensitive	no	no	no	no	no	no	no	no	no	no	no	no	no	no	no	no	no	no	no	no	no	no	no	no	no	no	no	no	no	no	no	no	no	no	no	no	no
TK01	89	3	101	Tokyo	1	Sensitive	Sensitive	Sensitive	Sensitive	Sensitive	Sensitive	Sensitive	no	no	no	no	no	no	no	no	no	no	no	no	no	no	no	no	no	no	no	no	no	no	no	no	no	no	no	no	no	no	no	no	no	no	no	no	no
TK02	89	3	1454	Tokyo	1	Sensitive	Sensitive	Sensitive	Sensitive	Sensitive	Sensitive	Sensitive	no	no	no	no	no	no	no	no	no	no	no	no	no	no	no	no	no	no	no	no	no	no	no	no	no	no	no	no	no	no	no	no	no	no	no	no	no
TK03	89	3	101	Tokyo	1	Sensitive	Sensitive	Sensitive	Sensitive	Sensitive	Sensitive	Sensitive	no	no	no	no	no	no	no	no	no	no	no	no	no	no	no	no	no	no	no	no	no	no	no	no	no	no	no	no	no	no	no	no	no	no	no	no	no
TK04	89	3	101	Tokyo	1	Sensitive	Sensitive	Sensitive	Sensitive	Sensitive	Sensitive	Sensitive	no	no	no	no	no	no	no	no	no	no	no	no	no	no	no	no	no	no	no	no	no	no	no	no	no	no	no	no	no	no	no	no	no	no	no	no	no
TK05	89	3	101	Tokyo	1	Sensitive	Sensitive	Sensitive	Sensitive	Sensitive	Sensitive	Sensitive	no	no	no	no	no	no	no	no	no	no	no	no	no	no	no	no	no	no	no	no	no	no	no	no	no	no	no	no	no	no	no	no	no	no	no	no	no
TK06	89	3	646	Tokyo	1	Sensitive	Sensitive	Sensitive	Sensitive	Sensitive	Sensitive	Sensitive	no	no	no	no	no	no	no	no	no	no	no	no	no	no	no	no	no	no	no	no	no	no	no	no	no	no	no	no	no	no	no	no	no	no	no	no	no
TK07	89	3	646	Tokyo	1	Sensitive	Sensitive	Sensitive	Sensitive	Sensitive	Sensitive	Sensitive	no	no	no	no	no	no	no	no	no	no	no	no	no	no	no	no	no	no	no	no	no	no	no	no	no	no	no	no	no	no	no	no	no	no	no	no	no
TK08	89	3	646	Tokyo	1	Sensitive	Resistant	Resistant	Resistant	Sensitive	Sensitive	Resistant	no	no	no	no	no	no	no	no	no	no	no	no	no	no	no	no	no	no	no	no	interrupted	no	no	no	no	no	no	no	no	no	no	no	no	no	no	no	no
TK09	89	3	101	Tokyo	1	Sensitive	Sensitive	Sensitive	Sensitive	Sensitive	Sensitive	Sensitive	no	no	no	no	no	no	no	no	no	no	no	no	no	no	no	no	no	no	no	no	no	no	no	no	no	no	no	no	no	no	no	no	no	no	no	no	no
TK10	89	3	101	Tokyo	1	Sensitive	Sensitive	Sensitive	Sensitive	Sensitive	Sensitive	Sensitive	no	no	no	no	no	no	no	no	no	no	no	no	no	no	no	no	no	no	no	no	no	no	no	no	no	no	no	no	no	no	no	no	no	no	no	no	no
TK11	89	3	101	Tokyo	1	Sensitive	Sensitive	Sensitive	Sensitive	Sensitive	Sensitive	Sensitive	no	no	no	no	no	no	no	no	no	no	no	no	no	no	no	no	no	no	no	no	no	no	no	no	no	no	no	no	no	no	no	no	no	no	no	no	no
TK12	89	3	101	Tokyo	1	Sensitive	Sensitive	Sensitive	Sensitive	Sensitive	Sensitive	Sensitive	no	no	no	no	no	no	no	no	no	no	no	no	no	no	no	no	no	no	no	no	no	no	no	no	no	no	no	no	no	no	no	no	no	no	no	no	no
TK13	89	3	101	Tokyo	1	Sensitive	Sensitive	Sensitive	Sensitive	Sensitive	Sensitive	Sensitive	no	no	no	no	no	no	no	no	no	no	no	no	no	no	no	no	no	no	no	no	no	no	no	no	no	no	no	no	no	no	no	no	no	no	no	no	no
TK14	89	3	101	Tokyo	1	Sensitive	Sensitive	Sensitive	Sensitive	Sensitive	Sensitive	Sensitive	no	no	no	no	no	no	no	no	no	no	no	no	no	no	no	no	no	no	no	no	no	no	no	no	no	no	no	no	no	no	no	no	no	no	no	no	no
TK15	89	3	101	Tokyo	1	Sensitive	Sensitive	Sensitive	Sensitive	Sensitive	Sensitive	Sensitive	no	no	no	no	no	no	no	no	no	no	no	no	no	no	no	no	no	no	no	no	no	no	no	no	no	no	no	no	no	no	no	no	no	no	no	no	no
TK16	89	3	101	Tokyo	1	Sensitive	Sensitive	Sensitive	Sensitive	Sensitive	Sensitive	Sensitive	no	no	no	no	no	no	no	no	no	no	no	no	no	no	no	no	no	no	no	no	no	no	no	no	no	no	no	no	no	no	no	no	no	no	no	no	no
TK17	89	3	101	Tokyo	1	Sensitive	Sensitive	Sensitive	Sensitive	Sensitive	Sensitive	Sensitive	no	no	no	no	no	no	no	no	no	no	no	no	no	no	no	no	no	no	no	no	no	no	no	no	no	no	no	no	no	no	no	no	no	no	no	no	no
TK18	89	3	646	Tokyo	1	Sensitive	Sensitive	Sensitive	Sensitive	Sensitive	Sensitive	Sensitive	no	no	no	no	no	no	no	no	no	no	no	no	no	no	no	no	no	no	no	no	no	no	no	no	no	no	no	no	no	no	no	no	no	no	no	no	no
TK19	89	3	1454	Tokyo	1	Sensitive	Sensitive	Sensitive	Sensitive	Sensitive	Sensitive	Sensitive	no	no	no	no	no	no	no	no	no	no	no	no	no	no	no	no	no	no	no	no	no	no	no	no	no	no	no	no	no	no	no	no	no	no	no	no	no
TK20	89	3	101	Tokyo	1	Sensitive	Sensitive	Sensitive	Sensitive	Sensitive	Sensitive	Sensitive	no	no	no	no	no	no	no	no	no	no	no	no	no	no	no	no	no	no	no	no	no	no	no	no	no	no	no	no	no	no	no	no	no	no	no	no	no
TK21	89	3	646	Tokyo	0	Sensitive	Sensitive	Sensitive	Sensitive	Sensitive	Sensitive	Sensitive	no	no	no	no	no	no	no	no	no	no	no	no	no	no	no	no	no	no	no	no	no	no	no	no	no	no	no	no	no	no	no	no	no	no	no	no	no
TK22	89	2	101	Tokyo	0	Sensitive	Sensitive	Sensitive	Sensitive	Sensitive	Sensitive	Sensitive	no	no	no	no	no	no	no	no	no	no	no	no	no	no	no	no	no	no	no	no	no	no	no	no	no	no	no	no	no	no	no	no	no	no	no	no	no
TK23	89	3	101	Tokyo	0	Sensitive	Sensitive	Sensitive	Sensitive	Sensitive	Sensitive	Sensitive	no	no	no	no	no	no	no	no	no	no	no	no	no	no	no	no	no	no	no	no	no	no	no	no	no	no	no	no	no	no	no	no	no	no	no	no	no
TK24	89	3	101	Tokyo	0	Sensitive	Sensitive	Sensitive	Sensitive	Sensitive	Sensitive	Sensitive	no	no	no	no	no	no	no	no	no	no	no	no	no	no	no	no	no	no	no	no	no	no	no	no	no	no	no	no	no	no	no	no	no	no	no	no	no
TK25	89	3	101	Tokyo	0	Sensitive	Sensitive	Sensitive	Sensitive	Sensitive	Sensitive	Sensitive	no	no	no	no	no	no	no	no	no	no	no	no	no	no	no	no	no	no	no	no	no	no	no	no	no	no	no	no	no	no	no	no	no	no	no	no	no
TK26	89	2	101	Tokyo	0	Sensitive	Sensitive	Sensitive	Sensitive	Sensitive	Sensitive	Sensitive	no	no	no	no	no	no	no	no	no	no	no	no	no	no	no	no	no	no	no	no	no	no	no	no	no	no	no	no	no	no	no	no	no	no	no	no	no
TK27	89	3	646	Tokyo	1	Sensitive	Sensitive	Sensitive	Sensitive	Sensitive	Sensitive	Sensitive	no	no	no	no	no	no	no	no	no	no	no	no	no	no	no	no	no	no	no	no	no	no	no	no	no	no	no	no	no	no	no	no	no	no	no	no	no
TK28	89	3	1454	Tokyo	1	Sensitive	Sensitive	Sensitive	Sensitive	Sensitive	Sensitive	Sensitive	no	no	no	no	no	no	no	no	no	no	no	no	no	no	no	no	no	no	no	no	no	no	no	no	no	no	no	no	no	no	no	no	no	no	no	no	no
TK29	89	3	101	Tokyo	0	Sensitive	Sensitive	Sensitive	Sensitive	Sensitive	Sensitive	Sensitive	no	no	no	no	no	no	no	no	no	no	no	no	no	no	no	no	no	no	no	no	no	no	no	no	no	no	no	no	no	no	no	no	no	no	no	no	no
TK30	89	3	101	Tokyo	0	Sensitive	Sensitive	Sensitive	Sensitive	Sensitive	Sensitive	Sensitive	no	no	no	no	no	no	no	no	no	no	no	no	no	no	no	no	no	no	no	no	no	no	no	no	no	no	no	no	no	no	no	no	no	no	no	no	no
TK31	89	3	101	Tokyo	0	Sensitive	Sensitive	Sensitive	Sensitive	Sensitive	Sensitive	Sensitive	no	no	no	no	no	no	no	no	no	no	no	no	no	no	no	no	no	no	no	no	no	no	no	no	no	no	no	no	no	no	no	no	no	no	no	no	no
TK32	89	2	1461	Tokyo	0	Sensitive	Sensitive	Sensitive	Sensitive	Sensitive	Sensitive	Sensitive	no	no	no	no	no	no	no	no	no	no	no	no	no	no	no	no	no	no	no	no	no	no	no	no	no	no	no	no	no	no	no	no	no	no	no	no	no
TK33	89	3	101	Tokyo	0	Sensitive	Sensitive	Sensitive	Sensitive	Sensitive	Sensitive	Sensitive	no	no	no	no	no	no	no	no	no	no	no	no	no	no	no	no	no	no	no	no	interrupted	partial	no	no	no	no	no	no	no	no	no	no	no	no	no	no	no
TK34	89	3	101	Tokyo	0	Sensitive	Sensitive	Sensitive	Sensitive	Sensitive	Sensitive	Sensitive	no	no	no	no	no	no	no	no	no	no	no	no	no	no	no	no	no	no	no	no	no	no	no	no	no	no	no	no	no	no	no	no	no	no	no	no	no
TK35	89	3	101	Tokyo	0	Sensitive	Sensitive	Sensitive	Sensitive	Sensitive	Sensitive	Sensitive	no	no	no	no	no	no	no	no	no	no	no	no	no	no	no	no	no	no	no	no	no	no	no	no	no	no	no	no	no	no	no	no	no	no	no	no	no
TK36	89	3	101	Tokyo	0	Sensitive	Sensitive	Sensitive	Sensitive	Sensitive	Sensitive	Sensitive	no	no	no	no	no	no	no	no	no	no	no	no	no	no	no	no	no	no	no	no	no	no	no	no	no	no	no	no	no	no	no	no	no	no	no	no	no
TK37	89	3	101	Tokyo	0	Sensitive	Sensitive	Sensitive	Sensitive	Sensitive	Resistant	Sensitive	no	no	no	no	no	no	no	no	no	no	no	no	no	no	no	no	no	no	no	no	no	no	no	no	no	no	no	no	no	no	no	no	no	no	no	no	no
TK38	89	3	646	Tokyo	0	Sensitive	Sensitive	Sensitive	Sensitive	Sensitive	Sensitive	Sensitive	no	no	no	no	no	no	no	no	no	no	no	no	no	no	no	no	no	no	no	no	no	no	no	no	no	no	no	no	no	no	no	no	no	no	no	no	no
TK39	89	3	101	Tokyo	0	Sensitive	Sensitive	Sensitive	Sensitive	Sensitive	Sensitive	Sensitive	yes	no	no	no	no	no	no	no	no	no	no	no	no	no	no	no	no	no	no	no	no	no	no	no	no	no	no	no	no	no	no	no	no	no	no	no	no
TK40	89	3	101	Tokyo	1	Sensitive	Sensitive	Sensitive	Sensitive	Sensitive	Sensitive	Sensitive	yes	no	no	no	no	no	no	no	no	no	no	no	no	no	no	no	no	no	no	no	no	no	no	no	no	no	no	no	no	no	no	no	no	no	no	no	no
TK41	89	3	646	Tokyo	1	Sensitive	Sensitive	Sensitive	Sensitive	Sensitive	Sensitive	Sensitive	no	no	no	no	no	no	no	no	no	no	no	no	no	no	no	no	no	no	no	no	no	no	no	no	no	no	no	no	no	no	no	no	no	no	no	no	no
TK42	89	3	101	Tokyo	1	Sensitive	Sensitive	Sensitive	Sensitive	Sensitive	Sensitive	Sensitive	yes	no	no	no	no	no	no	no	no	no	no	no	no	no	no	no	no	no	no	no	no	no	no	no	no	no	no	no	no	no	no	no	no	no	no	no	no
TY01	89	3	101	Toyama	1	Sensitive	Sensitive	Sensitive	Sensitive	Sensitive	Sensitive	Sensitive	no	no	no	no	no	no	no	no	no	no	no	no	no	no	no	no	no	no	no	no	no	no	no	no	no	no	no	no	no	no	no	no	no	no	no	no	no
TY02	89	3	101	Toyama	1	Sensitive	Sensitive	Sensitive	Sensitive	Sensitive	Sensitive	Sensitive	no	no	no	no	no	no	no	no	no	no	no	no	no	no	no	no	no	no	no	no	no	no	no	no	no	no	no	no	no	no	no	no	no	no	no	no	no
TY03	89	3	101	Toyama	1	Sensitive	Sensitive	Sensitive	Sensitive	Sensitive	Sensitive	Sensitive	no	no	no	no	no	no	no	no	no	no	no	no	no	no	no	no	no	no	no	no	no	no	no	no	no	no	no	no	no	no	no	no	no	no	no	no	no
TY04	89	3	646	Toyama	1	Sensitive	Sensitive	Sensitive	Sensitive	Sensitive	Sensitive	Sensitive	no	no	no	no	no	no	no	no	no	no	no	no	no	no	no	no	no	no	no	no	no	no	no	no	no	no	no	no	no	no	no	no	no	no	no	no	no
TY05	89	3	101	Toyama	1	Sensitive	Sensitive	Sensitive	Sensitive	Sensitive	Sensitive	Sensitive	no	no	no	no	no	no	no	no	no	no	no	no	no	no	no	no	no	no	no	no	no	no	no	no	no	no	no	no	no	no	no	no	no	no	no	no	no
YG01	89	3	101	Yamaguchi	0	Sensitive	Sensitive	Sensitive	Sensitive	Sensitive	Sensitive	Sensitive	no	no	no	no	no	no	no	no	no	no	no	no	no	no	no	no	no	no	no	no	no	no	no	no	no	no	no	no	no	no	no	no	no	no	no	no	no
YG02	89	3	646	Yamaguchi	0	Sensitive	Sensitive	Sensitive	Sensitive	Sensitive	Sensitive	Sensitive	no	no	no	no	no	no	no	no	no	no	no	no	no	no	no	no	no	no	no	no	no	no	no	no	no	no	no	no	no	no	no	no	no	no	no	no	no
YG03	89	3	646	Yamaguchi	0	Sensitive	Sensitive	Sensitive	Sensitive	Sensitive	Sensitive	Sensitive	no	no	no	no	no	no	no	no	no	no	no	no	no	no	no	no	no	no	no	no	no	no	no	no	no	no	no	no	no	no	no	no	no	no	no	no	no
YG04	89	3	646	Yamaguchi	0	Sensitive	Sensitive	Sensitive	Sensitive	Sensitive	Sensitive	Sensitive	no	no	no	no	no	no	no	no	no	no	no	no	no	no	no	no	no	no	no	no	no	no	no	no	no	no	no	no	no	no	no	no	no	no	no	no	no
YG05	89	3	646	Yamaguchi	0	Sensitive	Sensitive	Sensitive	Sensitive	Sensitive	Sensitive	Sensitive	no	no	no	no	no	no	no	no	no	no	no	no	no	no	no	no	no	no	no	no	no	no	no	no	no	no	no	no	no	no	no	no	no	no	no	no	no
YG06	89	3	646	Yamaguchi	0	Sensitive	Sensitive	Sensitive	Sensitive	Sensitive	Sensitive	Sensitive	no	no	no	no	no	no	no	no	no	no	no	no	no	no	no	no	no	no	no	no	no	no	no	no	no	no	no	no	no	no	no	no	no	no	no	no	no
YG07	89	3	646	Yamaguchi	0	Sensitive	Sensitive	Sensitive	Sensitive	Sensitive	Sensitive	Sensitive	no	no	no	no	no	no	no	no	no	no	no	no	no	no	no	no	no	no	no	no	no	no	no	no	no	no	no	no	no	no	no	no	no	no	no	no	no
YG08	89	3	646	Yamaguchi	0	Sensitive	Sensitive	Sensitive	Sensitive	Sensitive	Sensitive	Sensitive	no	no	no	no	no	no	no	no	no	no	no	no	no	no	no	no	no	no	no	no	no	no	no	no	no	no	no	no	no	no	no	no	no	no	no	no	no
YG09	89	3	646	Yamaguchi	0	Sensitive	Sensitive	Sensitive	Sensitive	Sensitive	Sensitive	Sensitive	no	no	no	no	no	no	no	no	no	no	no	no	no	no	no	no	no	no	no	no	no	no	no	no	no	no	no	no	no	no	no	no	no	no	no	no	no
YG10	89	3	101	Yamaguchi	0	Sensitive	Sensitive	Sensitive	Sensitive	Sensitive	Sensitive	Sensitive	no	no	no	no	no	no	no	no	no	no	no	no	no	no	no	no	no	no	no	no	no	no	no	no	no	no	no	no	no	no	no	no	no	no	no	no	no
YG11	89	3	101	Yamaguchi	0	Sensitive	Sensitive	Sensitive	Sensitive	Sensitive	Sensitive	Sensitive	no	no	no	no	no	no	no	no	no	no	no	no	no	no	no	no	no	no	no	no	no	no	no	no	no	no	no	no	no	no	no	no	no	no	no	no	no
YG12	89	3	101	Yamaguchi	0	Sensitive	Sensitive	Sensitive	Sensitive	Sensitive	Sensitive	Sensitive	no	no	no	no	no	no	no	no	no	no	no	no	no	no	no	no	no	no	no	no	no	no	no	no	no	no	no	no	no	no	no	no	no	no	no	no	no
YG13	89	3	646	Yamaguchi	0	Sensitive	Sensitive	Sensitive	Sensitive	Sensitive	Sensitive	Sensitive	no	no	no	no	no	no	no	no	no	no	no	no	no	no	no	no	no	no	no	no	no	no	no	no	no	no	no	no	no	no	no	no	no	no	no	no	no
YG14	89	3	646	Yamaguchi	0	Sensitive	Sensitive	Sensitive	Sensitive	Sensitive	Sensitive	Sensitive	no	no	no	no	no	no	no	no	no	no	no	no	no	no	no	no	no	no	no	no	no	no	no	no	no	no	no	no	no	no	no	no	no	no	no	no	no
YG15	89	3	101	Yamaguchi	0	Sensitive	Sensitive	Sensitive	Sensitive	Sensitive	Sensitive	Sensitive	no	no	no	no	no	no	no	no	no	no	no	no	no	no	no	no	no	no	no	no	no	no	no	no	no	no	no	no	no	no	no	no	no	no	no	no	no
YG16	89	3	101	Yamaguchi	0	Sensitive	Sensitive	Sensitive	Sensitive	Sensitive	Sensitive	Sensitive	no	no	no	no	no	no	no	no	no	no	no	no	no	no	no	no	no	no	no	no	no	no	no	no	no	no	no	no	no	no	no	no	no	no	no	no	no
YG17	89	3	646	Yamaguchi	0	Sensitive	Sensitive	Sensitive	Sensitive	Sensitive	Sensitive	Sensitive	no	no	no	no	no	no	no	no	no	no	no	no	no	no	no	no	no	no	no	no	no	no	no	no	no	no	no	no	no	no	no	no	no	no	no	no	no
YG18	89	3	101	Yamaguchi	0	Sensitive	Sensitive	Sensitive	Sensitive	Sensitive	Sensitive	Sensitive	no	no	no	no	no	no	no	no	no	no	no	no	no	no	no	no	no	no	no	no	no	no	no	no	no	no	no	no	no	no	no	no	no	no	no	no	no
YG19	89	3	646	Yamaguchi	0	Sensitive	Sensitive	Sensitive	Sensitive	Sensitive	Sensitive	Sensitive	no	no	no	no	no	no	no	no	no	no	no	no	no	no	no	no	no	no	no	no	no	no	no	no	no	no	no	no	no	no	no	no	no	no	no	no	no
YG20	89	3	646	Yamaguchi	0	Sensitive	Sensitive	Sensitive	Sensitive	Sensitive	Sensitive	Sensitive	no	no	no	no	no	no	no	no	no	no	no	no	no	no	no	no	no	no	no	no	no	no	no	no	no	no	no	no	no	no	no	no	no	no	no	no	no
YG21	89	3	646	Yamaguchi	0	Sensitive	Sensitive	Sensitive	Sensitive	Sensitive	Sensitive	Sensitive	no	no	no	no	no	no	no	no	no	no	no	no	no	no	no	no	no	no	no	no	no	no	no	no	no	no	no	no	no	no	no	no	no	no	no	no	no
YG22	89	3	101	Yamaguchi	0	Sensitive	Sensitive	Sensitive	Sensitive	Sensitive	Sensitive	Sensitive	no	no	no	no	no	no	no	no	no	no	no	no	no	no	no	no	no	no	no	no	no	no	no	no	no	no	no	no	no	no	no	no	no	no	no	no	no
YG23	89	3	646	Yamaguchi	0	Sensitive	Sensitive	Sensitive	Sensitive	Sensitive	Sensitive	Sensitive	no	no	no	no	no	no	no	no	no	no	no	no	no	no	no	no	no	no	no	no	no	no	no	no	no	no	no	no	no	no	no	no	no	no	no	no	no
YG24	89	3	646	Yamaguchi	0	Sensitive	Sensitive	Sensitive	Sensitive	Sensitive	Sensitive	Sensitive	no	no	no	no	no	no	no	no	no	no	no	no	no	no	no	no	no	no	no	no	no	no	no	no	no	no	no	no	no	no	no	no	no	no	no	no	no
YG25	89	3	646	Yamaguchi	0	Sensitive	Sensitive	Sensitive	Sensitive	Sensitive	Sensitive	Sensitive	no	no	no	no	no	no	no	no	no	no	no	no	no	no	no	no	no	no	no	no	no	no	no	no	no	no	no	no	no	no	no	no	no	no	no	no	no
YG26	89	3	646	Yamaguchi	0	Sensitive	Sensitive	Sensitive	Sensitive	Sensitive	Sensitive	Sensitive	no	no	no	no	no	no	no	no	no	no	no	no	no	no	no	no	no	no	no	no	no	no	no	no	no	no	no	no	no	no	no	no	no	no	no	no	no
YG27	89	3	646	Yamaguchi	0	Sensitive	Sensitive	Sensitive	Sensitive	Sensitive	Sensitive	Sensitive	no	no	no	no	no	no	no	no	no	no	no	no	no	no	no	no	no	no	no	no	no	no	no	no	no	no	no	no	no	no	no	no	no	no	no	no	no
YG28	89	3	646	Yamaguchi	0	Sensitive	Sensitive	Sensitive	Sensitive	Sensitive	Sensitive	Sensitive	no	no	no	no	no	no	no	no	no	no	no	no	no	no	no	no	no	no	no	no	no	no	no	no	no	no	no	no	no	no	no	no	no	no	no	no	no
YG29	89	3	646	Yamaguchi	0	Sensitive	Sensitive	Sensitive	Sensitive	Sensitive	Sensitive	Sensitive	no	no	no	no	no	no	no	no	no	no	no	no	no	no	no	no	no	no	no	no	no	no	no	no	no	no	no	no	no	no	no	no	no	no	no	no	no
YG30	89	3	646	Yamaguchi	0	Sensitive	Sensitive	Sensitive	Sensitive	Sensitive	Sensitive	Sensitive	no	no	no	no	no	no	no	no	no	no	no	no	no	no	no	no	no	no	no	no	no	no	no	no	no	no	no	no	no	no	no	no	no	no	no	no	no
YG31	89	3	646	Yamaguchi	0	Sensitive	Sensitive	Sensitive	Sensitive	Sensitive	Sensitive	Sensitive	no	no	no	no	no	no	no	no	no	no	no	no	no	no	no	no	no	no	no	no	no	no	no	no	no	no	no	no	no	no	no	no	no	no	no	no	no
YG32	89	3	646	Yamaguchi	0	Sensitive	Sensitive	Sensitive	Sensitive	Sensitive	Sensitive	Sensitive	no	no	no	no	no	no	no	no	no	no	no	no	no	no	no	no	no	no	no	no	no	no	no	no	no	no	no	no	no	no	no	no	no	no	no	no	no
YG33	89	3	646	Yamaguchi	0	Sensitive	Sensitive	Sensitive	Sensitive	Sensitive	Sensitive	Sensitive	no	no	no	no	no	no	no	no	no	no	no	no	no	no	no	no	no	no	no	no	no	no	no	no	no	no	no	no	no	no	no	no	no	no	no	no	no
YG34	89	3	646	Yamaguchi	0	Sensitive	Sensitive	Sensitive	Sensitive	Sensitive	Sensitive	Sensitive	no	no	no	no	no	no	no	no	no	no	no	no	no	no	no	no	no	no	no	no	no	no	no	no	no	no	no	no	no	no	no	no	no	no	no	no	no
YG35	89	3	646	Yamaguchi	0	Sensitive	Sensitive	Sensitive	Sensitive	Sensitive	Sensitive	Sensitive	no	no	no	no	no	no	no	no	no	no	no	no	no	no	no	no	no	no	no	no	no	no	no	no	no	no	no	no	no	no	no	no	no	no	no	no	no
YG36	89	3	646	Yamaguchi	0	Sensitive	Sensitive	Sensitive	Sensitive	Sensitive	Sensitive	Sensitive	no	no	no	no	no	no	no	no	no	no	no	no	no	no	no	no	no	no	no	no	no	no	no	no	no	no	no	no	no	no	no	no	no	no	no	no	no
YG37	89	3	646	Yamaguchi	0	Sensitive	Sensitive	Sensitive	Sensitive	Sensitive	Sensitive	Sensitive	no	no	no	no	no	no	no	no	no	no	no	no	no	no	no	no	no	no	no	no	no	no	no	no	no	no	no	no	no	no	no	no	no	no	no	no	no
YG38	89	3	101	Yamaguchi	1	Sensitive	Sensitive	Sensitive	Sensitive	Sensitive	Sensitive	Sensitive	no	no	no	no	no	no	no	no	no	no	no	no	no	no	no	no	no	no	no	no	no	no	no	no	no	no	no	no	no	no	no	no	no	no	no	no	no
YG39	89	3	101	Yamaguchi	1	Sensitive	Sensitive	Sensitive	Sensitive	Sensitive	Sensitive	Sensitive	no	no	no	no	no	no	no	no	no	no	no	no	no	no	no	no	no	no	no	no	no	no	no	no	no	no	no	no	no	no	no	no	no	no	no	no	no
YH01	89	3	101	Kanagawa	1	Sensitive	Sensitive	Sensitive	Sensitive	Sensitive	Sensitive	Sensitive	no	no	no	no	no	no	no	no	no	no	no	no	no	no	no	no	no	no	no	no	no	no	no	no	no	no	no	no	no	no	no	no	no	no	no	no	no
YH02	89	3	101	Kanagawa	1	Sensitive	Sensitive	Sensitive	Sensitive	Sensitive	Sensitive	Sensitive	no	no	no	no	no	no	no	no	no	no	no	no	no	no	no	no	no	no	no	no	no	no	no	no	no	no	no	no	no	no	no	no	no	no	no	no	no
YH03	89	3	101	Kanagawa	1	Sensitive	Sensitive	Sensitive	Sensitive	Sensitive	Sensitive	Sensitive	no	no	no	no	no	no	no	no	no	no	no	no	no	no	no	no	no	no	no	no	no	no	no	no	no	no	no	no	no	no	no	partial	no	no	no	no	no
YH04	89	3	101	Kanagawa	1	Sensitive	Sensitive	Sensitive	Sensitive	Sensitive	Sensitive	Sensitive	no	no	no	no	no	no	no	no	no	no	no	no	no	no	no	no	no	no	no	no	no	no	no	no	no	no	no	no	no	no	no	partial	no	no	no	no	no
YH05	89	3	101	Kanagawa	1	Sensitive	Sensitive	Sensitive	Sensitive	Sensitive	Sensitive	Sensitive	no	no	no	no	no	no	no	no	no	no	no	no	no	no	no	no	no	no	no	no	no	no	no	no	no	no	no	no	no	no	no	no	no	no	no	no	no
YH06	89	3	101	Kanagawa	1	Sensitive	Sensitive	Sensitive	Sensitive	Sensitive	Sensitive	Sensitive	no	no	no	no	no	no	no	no	no	no	no	no	no	no	no	no	no	no	no	no	no	no	no	no	no	no	no	no	no	no	no	no	no	no	no	no	no
YH07	89	3	101	Kanagawa	1	Sensitive	Sensitive	Sensitive	Sensitive	Sensitive	Sensitive	Sensitive	no	no	no	no	no	no	no	no	no	no	no	no	no	no	no	no	no	no	no	no	no	no	no	no	no	no	no	no	no	no	no	no	no	no	no	no	no
YH08	89	3	101	Kanagawa	1	Sensitive	Resistant	Resistant	Sensitive	Sensitive	Sensitive	Resistant	partial	no	no	no	no	no	no	no	no	no	no	no	no	no	no	no	no	no	no	no	no	no	no	no	no	no	no	no	no	no	no	no	no	no	no	no	no
YH09	89	3	1454	Kanagawa	1	Sensitive	Sensitive	Sensitive	Sensitive	Sensitive	Sensitive	Sensitive	no	no	no	no	no	no	no	no	no	no	no	no	no	no	no	no	no	no	no	no	no	no	no	no	no	no	no	no	no	no	no	no	no	no	no	no	no
YH10	89	3	646	Kanagawa	1	Sensitive	Sensitive	Sensitive	Sensitive	Sensitive	Sensitive	Sensitive	no	no	no	no	no	no	no	no	no	no	no	no	no	no	no	no	no	no	no	no	no	no	no	no	no	no	no	no	no	no	no	no	no	no	no	no	no
YH11	89	3	646	Kanagawa	1	Sensitive	Sensitive	Sensitive	Sensitive	Sensitive	Sensitive	Sensitive	no	no	no	no	no	no	no	no	no	no	no	no	no	no	no	no	no	no	no	no	no	no	no	no	no	no	no	no	no	no	no	no	no	no	no	no	no
YH12	89	3	646	Kanagawa	1	Sensitive	Sensitive	Sensitive	Sensitive	Sensitive	Sensitive	Sensitive	no	no	no	no	no	no	no	no	no	no	no	no	no	no	no	no	no	no	no	no	no	no	no	no	no	no	no	no	no	no	no	partial	no	no	no	no	no
YH13	89	1	3	Kanagawa	1	Sensitive	Sensitive	Sensitive	Sensitive	Sensitive	Sensitive	Sensitive	no	no	no	no	no	no	no	no	no	no	no	no	no	no	no	no	no	no	no	no	no	no	no	no	no	no	no	no	no	no	no	no	no	no	no	no	no
KB01	89	3	101	Tokyo	0	Sensitive	Sensitive	Intermediate	Sensitive	Sensitive	Sensitive	Sensitive	no	no	no	no	no	no	no	no	no	no	no	no	no	no	no	no	no	no	no	no	no	no	no	no	no	no	no	no	no	no	no	no	no	no	no	no	no
KB02	89	3	101	Hyogo	0	Sensitive	Sensitive	Intermediate	Sensitive	Sensitive	Sensitive	Sensitive	no	no	no	no	no	no	no	no	no	no	no	no	no	no	no	no	no	no	no	no	interrupted	no	no	no	no	no	no	no	no	no	no	no	no	no	no	no	no
KB03	89	3	101	Hyogo	0	Sensitive	Sensitive	Intermediate	Sensitive	Sensitive	Sensitive	Sensitive	no	no	no	no	no	no	no	no	no	no	no	no	no	no	no	no	no	no	no	no	partial	no	no	no	no	no	no	no	no	no	no	no	no	no	no	no	no
KB04	89	3	646	Hyogo	0	Sensitive	Sensitive	Intermediate	Sensitive	Sensitive	Sensitive	Sensitive	partial	no	no	no	no	no	no	no	no	no	no	no	no	no	no	no	no	no	no	no	no	no	no	no	no	no	no	no	no	no	no	no	no	no	no	no	no
KB05	89	3	101	Hyogo	0	Sensitive	Sensitive	Sensitive	Sensitive	Sensitive	Sensitive	Sensitive	partial	no	no	no	no	no	no	no	no	no	no	no	no	no	no	no	no	no	no	no	partial	no	no	no	no	no	no	no	no	no	no	no	no	no	no	no	no
KB06	89	3	646	Hyogo	0	Sensitive	Sensitive	Sensitive	Sensitive	Sensitive	Sensitive	Sensitive	partial	no	no	no	no	no	no	no	no	no	no	no	no	no	no	no	no	no	no	no	no	partial	no	no	no	no	no	no	no	no	no	no	no	no	no	no	no
KB07	89	3	101	Hyogo	0	Sensitive	Sensitive	Sensitive	Sensitive	Sensitive	Sensitive	Sensitive	no	no	no	no	no	no	no	no	no	no	no	no	no	no	no	no	no	no	no	no	no	no	no	no	no	no	no	no	no	no	no	no	no	no	no	no	no
KB08	89	3	646	Hyogo	0	Sensitive	Resistant	Resistant	Resistant	Sensitive	Sensitive	Sensitive	no	no	no	no	no	no	no	no	no	no	no	no	no	no	no	no	no	no	no	no	no	no	no	no	no	no	no	no	no	no	no	no	no	no	no	no	no
KB09	89	3	101	Hyogo	0	Sensitive	Sensitive	Sensitive	Sensitive	Sensitive	Sensitive	Sensitive	no	no	no	no	no	no	no	no	no	no	no	no	no	no	no	no	no	no	no	no	no	no	no	no	no	no	no	no	no	no	no	no	no	no	no	no	no
KB10	89	3	101	Hyogo	0	Sensitive	Sensitive	Sensitive	Sensitive	Sensitive	Sensitive	Sensitive	no	no	no	no	no	no	no	no	no	no	no	no	no	no	no	no	no	no	no	no	no	no	no	no	no	no	no	no	no	no	no	no	no	no	no	no	no
KB11	89	3	101	Hyogo	1	Sensitive	Sensitive	Intermediate	Sensitive	Sensitive	Sensitive	Sensitive	no	no	no	no	no	partial	no	no	no	no	no	no	no	no	partial	no	no	partial	no	no	no	partial	no	no	no	no	no	no	no	no	no	no	no	no	no	no	no
KB12	89	3	101	Hyogo	1	Sensitive	Sensitive	Intermediate	Sensitive	Sensitive	Sensitive	Sensitive	no	no	no	no	no	no	no	partial	no	no	no	no	no	no	no	no	no	no	partial	no	no	partial	no	no	no	no	no	no	no	no	no	no	no	no	no	no	no
KB13	89	3	101	Hyogo	1	Sensitive	Sensitive	Sensitive	Sensitive	Sensitive	Sensitive	Sensitive	no	no	interrupted	no	no	no	partial	no	no	no	partial	partial	no	no	no	no	no	partial	partial	no	no	partial	no	no	partial	partial	no	no	no	no	no	no	no	partial	no	no	no
YG40	89	3	101	Yamaguchi	0	Sensitive	Sensitive	Intermediate	Sensitive	Sensitive	Sensitive	Sensitive	no	no	no	no	no	no	partial	no	no	no	no	no	partial	no	no	no	no	no	no	no	no	partial	interrupted	no	partial	partial	partial	partial	no	no	no	no	partial	no	no	no	yes
YG41	89	3	101	Yamaguchi	0	Sensitive	Sensitive	Sensitive	Sensitive	Sensitive	Sensitive	Sensitive	no	no	no	no	no	no	no	no	no	no	partial	no	interrupted	no	no	no	no	no	no	partial	no	partial	partial	no	partial	partial	partial	no	partial	no	no	no	no	no	no	no	no
YG42	89	3	101	Yamaguchi	0	Sensitive	Sensitive	Sensitive	Sensitive	Sensitive	Sensitive	Sensitive	no	no	no	no	no	no	no	no	no	no	no	no	no	no	no	no	no	no	partial	no	no	partial	no	no	partial	no	partial	fragmented	no	no	no	no	partial	no	no	no	no
YG43	89	3	101	Yamaguchi	0	Sensitive	Sensitive	Sensitive	Sensitive	Sensitive	Sensitive	Sensitive	no	no	no	no	no	no	no	no	no	no	no	no	no	no	no	no	no	no	no	no	partial	no	no	no	no	no	no	no	no	no	no	no	no	no	no	no	no
YG44	89	3	101	Yamaguchi	0	Sensitive	Sensitive	Sensitive	Sensitive	Sensitive	Sensitive	Resistant	no	no	no	no	no	no	no	no	no	no	no	no	no	no	no	no	no	no	no	no	no	no	no	no	no	no	no	no	no	no	no	no	no	no	no	no	no
YG45	89	3	101	Tokyo	0	Sensitive	Intermediate	Intermediate	Resistant	Sensitive	Sensitive	Resistant	no	no	no	no	no	no	no	no	no	no	no	no	no	no	no	no	no	no	no	no	interrupted	no	no	no	no	no	no	no	no	no	no	no	no	no	no	no	no
YG46	89	3	101	Yamaguchi	0	Sensitive	Sensitive	Sensitive	Intermediate	Sensitive	Sensitive	Sensitive	no	no	no	no	no	no	no	no	no	no	no	no	no	no	no	no	no	no	no	no	no	no	no	no	no	no	no	no	no	no	no	no	no	no	no	no	no
OS50	89	3	101	Osaka	0	Sensitive	Sensitive	Sensitive	Sensitive	Sensitive	Sensitive	Sensitive	no	no	no	no	no	no	no	no	no	no	no	no	no	no	no	no	no	no	no	no	no	no	no	no	no	no	no	no	no	no	no	no	no	no	no	no	no
OS51	89	3	646	Osaka	1	Sensitive	Sensitive	Sensitive	Intermediate	Sensitive	Sensitive	Sensitive	no	no	no	no	no	no	no	no	no	no	no	no	no	no	no	no	no	no	no	no	no	no	no	no	no	no	no	no	no	no	no	no	no	no	no	no	no
OS52	89	3	646	Osaka	0	Sensitive	Sensitive	Sensitive	Intermediate	Sensitive	Sensitive	Sensitive	no	no	no	no	no	no	no	no	no	no	no	no	no	no	no	no	no	no	no	no	no	no	no	no	no	no	no	no	no	no	no	no	no	no	no	no	no
OS53	89	3	101	Kyoto	1	Sensitive	Sensitive	Sensitive	Sensitive	Sensitive	Sensitive	Sensitive	no	no	no	no	no	no	no	no	no	no	no	no	no	no	no	no	no	no	no	no	no	no	no	no	no	no	no	no	no	no	no	no	no	no	no	no	no
OS54	89	3	101	Osaka	1	Sensitive	Sensitive	Sensitive	Sensitive	Sensitive	Sensitive	Sensitive	no	no	no	no	no	no	no	no	no	no	no	no	no	no	no	no	no	no	no	no	no	no	no	no	no	no	no	no	no	no	no	no	no	no	no	no	no
OS55	89	3	101	Hyogo	1	Sensitive	Resistant	Resistant	Resistant	Sensitive	Sensitive	Resistant	no	no	no	no	no	no	no	no	no	no	no	no	no	no	no	no	no	no	no	no	interrupted	partial	no	no	no	no	no	no	no	no	no	no	no	no	no	no	no
OS56	89	3	646	Osaka	1	Sensitive	Sensitive	Sensitive	Sensitive	Sensitive	Sensitive	Sensitive	no	no	no	no	no	no	no	no	no	no	no	no	no	no	no	no	no	no	no	no	no	partial	no	no	no	no	no	no	no	no	no	no	no	no	no	no	no
OS57	89	3	101	Osaka	1	Sensitive	Sensitive	Sensitive	Sensitive	Sensitive	Sensitive	Sensitive	no	no	no	partial	no	partial	partial	no	no	no	no	partial	no	no	no	no	no	no	no	partial	no	partial	no	no	no	no	no	no	no	no	no	no	partial	no	no	no	no
OS58	89	3	101	Osaka	1	Sensitive	Resistant	Resistant	Resistant	Sensitive	Sensitive	Resistant	no	no	no	partial	no	no	no	no	no	no	no	no	no	no	partial	partial	no	partial	partial	no	interrupted	partial	partial	no	no	no	partial	partial	partial	no	no	no	no	no	no	partial	no
OS59	89	3	101	Osaka	1	Sensitive	Sensitive	Sensitive	Sensitive	Sensitive	Sensitive	Sensitive	no	no	no	no	no	no	no	no	no	no	no	no	no	no	no	no	partial	no	no	no	partial	partial	partial	no	partial	no	partial	partial	partial	no	partial	no	partial	no	no	no	interrupted
OS60	89	3	1450	Osaka	0	Sensitive	Sensitive	Sensitive	Sensitive	Sensitive	Sensitive	Sensitive	no	no	no	no	no	no	no	no	no	no	partial	partial	no	no	no	no	no	partial	no	no	no	fragmented	partial	interrupted	partial	partial	partial	partial	interrupted	no	no	no	no	no	no	no	no
OS61	89	3	1451	Osaka	1	Sensitive	Sensitive	Sensitive	Sensitive	Sensitive	Sensitive	Sensitive	no	no	no	no	no	no	no	no	no	no	no	no	no	no	no	no	partial	no	yes	partial	no	fragmented	no	no	partial	partial	partial	partial	no	no	no	no	no	no	no	no	no
OS62	89	3	101	Hyogo	1	Sensitive	Resistant	Resistant	Sensitive	Sensitive	Sensitive	Resistant	no	no	no	no	no	no	no	no	no	no	no	no	no	no	no	no	no	no	no	no	interrupted	no	no	no	no	no	no	no	no	no	no	no	no	no	no	no	no
OS63	89	3	646	Kyoto	1	Sensitive	Sensitive	Sensitive	Sensitive	Sensitive	Sensitive	Sensitive	no	no	no	no	partial	no	no	no	no	no	no	no	no	no	no	no	no	no	no	no	no	no	no	no	no	no	no	no	no	no	no	no	no	no	no	no	no
OS64	89	3	101	Osaka	0	Sensitive	Sensitive	Sensitive	Sensitive	Sensitive	Sensitive	Sensitive	no	no	no	no	no	no	no	no	no	no	no	no	no	no	no	no	no	no	no	no	no	no	no	no	no	no	no	no	no	no	no	no	no	no	no	no	no
F7401	28.1	NA	52	Fukushima	0	Sensitive	Resistant	Resistant	Sensitive	Sensitive	Sensitive	Resistant	no	no	no	no	no	no	no	no	no	no	no	no	no	no	no	no	no	no	no	no	interrupted	no	no	no	no	no	no	no	no	no	no	no	no	no	no	no	no
F7412	4	NA	38	Fukushima	0	Sensitive	Resistant	Resistant	Sensitive	Sensitive	Sensitive	Sensitive	no	no	no	no	no	no	no	no	no	no	no	no	no	no	no	no	no	no	no	no	no	no	no	no	no	no	no	no	no	no	no	no	no	no	no	no	no
F7419	4	NA	39	Fukushima	0	Sensitive	Sensitive	Sensitive	Sensitive	Sensitive	Sensitive	Sensitive	no	no	no	no	no	no	no	no	no	no	no	no	no	no	no	no	no	no	no	no	partial	no	no	no	no	no	no	no	no	no	no	no	no	no	no	no	no
FS14	89	3	101	Fukushima	0	Sensitive	Sensitive	Sensitive	Sensitive	Sensitive	Sensitive	Sensitive	no	no	no	no	no	no	no	no	no	no	no	no	no	no	no	no	no	no	no	no	no	no	no	no	no	no	no	no	no	no	no	no	no	no	no	no	no
F7432	4	NA	38	Fukushima	0	Sensitive	Resistant	Resistant	Sensitive	Sensitive	Sensitive	Sensitive	no	no	no	no	no	no	no	no	no	no	no	no	no	no	no	no	no	no	no	no	no	no	no	no	no	no	no	no	no	no	no	no	no	no	no	no	no
F7448	4	NA	38	Fukushima	0	Sensitive	Resistant	Resistant	Sensitive	Sensitive	Sensitive	Sensitive	no	no	no	no	no	no	no	no	no	no	no	no	no	no	no	no	no	no	no	no	no	no	no	no	no	no	no	no	no	no	no	no	no	no	no	no	no
FS15	89	3	646	Fukushima	0	Sensitive	Sensitive	Sensitive	Sensitive	Sensitive	Sensitive	Sensitive	no	no	no	no	no	no	no	no	no	no	no	no	no	no	no	partial	no	no	no	no	no	no	no	no	no	no	no	no	no	no	no	no	no	no	no	no	no
F7469	12	NA	36	Fukushima	0	Sensitive	Resistant	Resistant	Resistant	Sensitive	Sensitive	Resistant	no	no	no	no	no	no	no	no	no	no	no	no	no	no	no	no	no	no	no	no	interrupted	partial	no	no	partial	no	no	no	no	no	no	no	no	no	no	no	no
F7477	3.95	NA	15	Fukushima	0	Sensitive	Sensitive	Sensitive	Sensitive	Sensitive	Sensitive	Sensitive	no	no	no	no	no	no	partial	no	partial	no	no	no	no	no	no	no	no	no	no	no	no	partial	no	no	partial	no	no	no	no	no	no	no	no	no	no	no	no
F7478	12	NA	36	Fukushima	0	Sensitive	Sensitive	Intermediate	Sensitive	Sensitive	Sensitive	Sensitive	no	no	partial	partial	no	no	no	no	partial	no	no	no	no	partial	no	no	no	partial	partial	no	no	partial	no	no	partial	no	no	no	partial	no	no	no	no	no	no	no	no
F7515	12	NA	36	Fukushima	0	Sensitive	Resistant	Resistant	Resistant	Sensitive	Sensitive	Resistant	no	no	no	no	no	no	no	no	no	no	no	no	no	no	no	no	no	no	partial	no	interrupted	partial	no	no	fragmented	no	partial	no	partial	no	no	no	no	no	no	no	partial
F7516	4	NA	39	Fukushima	0	Sensitive	Sensitive	Sensitive	Sensitive	Sensitive	Sensitive	Sensitive	no	no	no	no	no	no	no	no	no	no	no	partial	no	no	no	no	no	partial	no	no	no	yes_nonunique	no	no	partial	no	no	no	no	no	no	no	no	no	no	no	no
F7517	12	NA	36	Fukushima	0	Sensitive	Resistant	Resistant	Resistant	Sensitive	Sensitive	Resistant	no	no	no	no	no	no	no	no	no	no	no	no	partial	no	no	no	no	no	no	no	interrupted	partial	no	yes	partial	no	partial	partial	partial	no	no	no	no	no	no	no	no
F7527	3.95	NA	15	Fukushima	0	Sensitive	Sensitive	Sensitive	Sensitive	Sensitive	Sensitive	Sensitive	no	no	no	no	no	no	no	no	no	no	no	no	no	no	no	no	no	no	no	no	no	no	no	no	no	no	no	no	no	partial	no	no	no	no	no	no	no
FS16	89	3	101	Fukushima	0	Sensitive	Sensitive	Sensitive	Sensitive	Sensitive	Sensitive	Sensitive	no	no	no	no	no	no	no	no	no	no	no	no	no	no	no	no	no	no	no	no	no	no	no	no	no	no	no	no	no	no	no	no	no	no	no	no	no
F7529	12	NA	36	Fukushima	0	Sensitive	Sensitive	Sensitive	Sensitive	Sensitive	Sensitive	Sensitive	no	no	no	no	no	no	no	no	no	no	no	no	no	no	no	no	no	no	no	no	interrupted	no	no	no	no	no	no	no	no	no	no	no	no	no	no	no	no
F7544	12	NA	36	Fukushima	0	Sensitive	Sensitive	Sensitive	Sensitive	Sensitive	Sensitive	Sensitive	no	no	no	no	no	no	no	no	no	no	no	no	no	no	no	no	no	no	no	no	partial	no	no	no	no	no	no	no	no	no	no	no	no	no	no	no	no
FS17	89	3	101	Fukushima	0	Sensitive	Sensitive	Sensitive	Sensitive	Sensitive	Sensitive	Sensitive	no	no	no	no	no	no	no	no	no	no	no	no	no	no	no	no	no	no	no	no	no	no	no	no	no	no	no	no	no	no	no	no	no	no	no	no	no
FS18	89	3	101	Fukushima	0	Sensitive	Sensitive	Sensitive	Sensitive	Sensitive	Sensitive	Sensitive	no	no	no	no	no	no	no	no	no	no	no	no	no	no	no	no	no	no	no	no	no	no	no	no	no	no	no	no	no	no	no	no	no	no	no	no	no
F7587	12	NA	36	Fukushima	0	Sensitive	Resistant	Resistant	Resistant	Sensitive	Sensitive	Resistant	no	no	no	no	no	no	no	no	no	no	no	no	no	no	no	no	no	no	no	no	interrupted	no	no	no	no	no	no	no	no	no	no	no	no	no	no	no	no
F7600	12	NA	36	Fukushima	0	Sensitive	Sensitive	Sensitive	Sensitive	Sensitive	Sensitive	Sensitive	no	no	no	no	no	no	no	no	no	no	no	no	no	no	no	no	no	no	no	no	no	no	no	no	no	no	no	no	no	no	no	no	no	no	no	no	no
F7601	12	NA	36	Fukushima	0	Sensitive	Resistant	Resistant	Resistant	Sensitive	Sensitive	Resistant	no	no	no	no	no	no	no	no	no	no	no	no	no	no	no	no	no	no	no	no	interrupted	no	no	no	no	no	no	no	no	no	no	no	no	no	no	no	no
F7637	4	NA	39	Fukushima	0	Sensitive	Resistant	Resistant	Sensitive	Sensitive	Sensitive	Sensitive	no	no	no	no	no	no	no	no	no	no	no	no	no	no	no	partial	no	no	no	no	no	no	no	no	no	no	no	no	no	no	no	no	no	no	no	no	no
F7638	12	NA	36	Fukushima	0	Sensitive	Sensitive	Sensitive	Sensitive	Sensitive	Sensitive	Sensitive	no	no	no	no	no	no	no	no	no	no	no	no	no	no	no	no	no	no	no	no	no	no	no	no	no	no	no	no	no	no	no	no	no	no	no	no	no
FS19	89	3	101	Fukushima	0	Sensitive	Sensitive	Sensitive	Sensitive	Sensitive	Sensitive	Sensitive	no	no	no	no	no	no	no	no	no	no	no	no	no	no	no	no	no	no	no	no	no	partial	no	no	no	no	no	no	no	no	no	no	no	no	no	no	no
F7730	4	NA	38	Fukushima	0	Sensitive	Sensitive	Sensitive	Sensitive	Sensitive	Sensitive	Sensitive	no	no	no	no	no	no	no	no	no	no	no	no	no	no	no	no	no	no	no	no	no	partial	no	no	no	no	no	no	no	no	no	no	no	no	no	no	no
F7733	3.95	NA	15	Fukushima	0	Sensitive	Sensitive	Sensitive	Sensitive	Sensitive	Sensitive	Sensitive	no	no	no	no	no	no	no	no	no	no	no	no	no	no	no	no	no	no	no	no	no	partial	no	no	no	no	no	no	no	no	no	no	no	no	no	no	no
FS20	89	3	646	Fukushima	0	Sensitive	Sensitive	Intermediate	Sensitive	Sensitive	Sensitive	Sensitive	no	no	no	no	no	no	no	no	no	no	no	partial	no	partial	yes	no	partial	no	no	partial	no	partial	no	no	no	no	no	no	partial	no	no	no	no	no	no	no	no
FS21	89	3	646	Fukushima	0	Sensitive	Sensitive	Sensitive	Sensitive	Sensitive	Sensitive	Sensitive	no	no	no	no	no	no	no	no	no	no	no	partial	no	no	no	no	no	no	partial	no	no	yes_nonunique	no	no	partial	no	no	partial	no	no	no	no	no	no	no	no	no
FS22	89	3	646	Fukushima	0	Sensitive	Sensitive	Sensitive	Sensitive	Sensitive	Sensitive	Sensitive	no	no	no	no	no	no	no	no	no	no	partial	no	no	no	no	no	partial	no	no	no	no	fragmented	no	no	partial	partial	no	partial	no	no	no	no	no	no	no	no	no
FS23	89	3	646	Fukushima	0	Sensitive	Sensitive	Sensitive	Sensitive	Sensitive	Sensitive	Sensitive	no	no	no	no	no	no	no	no	no	no	no	no	no	no	no	no	no	no	partial	no	partial	partial	no	no	partial	partial	partial	partial	no	no	partial	no	no	no	no	no	no
F7886	12	NA	36	Fukushima	0	Sensitive	Resistant	Resistant	Resistant	Sensitive	Sensitive	Resistant	no	no	no	no	no	no	no	interrupted	no	no	partial	no	no	no	no	no	no	no	no	no	interrupted	partial	no	no	partial	partial	no	no	partial	no	no	no	no	no	no	no	no
F7920	48.1	NA	161	Fukushima	0	Sensitive	Resistant	Resistant	Resistant	Sensitive	Sensitive	Resistant	no	no	partial	no	no	no	no	no	partial	no	partial	no	no	no	no	no	no	no	no	no	interrupted	partial	no	no	partial	no	no	no	no	no	no	no	no	no	no	no	no
FS24	89	Novel	646	Fukushima	0	Sensitive	Sensitive	Sensitive	Sensitive	Sensitive	Sensitive	Sensitive	no	no	no	no	no	no	no	partial	partial	no	no	no	no	no	no	no	no	no	no	no	no	partial	no	no	partial	no	no	no	no	no	no	no	no	no	no	no	no
FS25	89	3	101	Fukushima	0	Sensitive	Intermediate	Intermediate	Sensitive	Sensitive	Sensitive	Sensitive	yes	partial	no	partial	no	no	no	no	no	no	no	partial	no	no	no	no	no	no	no	no	no	partial	no	no	no	no	no	no	no	no	no	no	no	no	no	no	no
F7924	12	NA	36	Fukushima	0	Sensitive	Resistant	Resistant	Resistant	Sensitive	Sensitive	Resistant	no	no	no	no	no	no	no	no	no	no	no	no	no	no	no	no	no	no	no	no	interrupted	partial	no	no	no	no	no	no	no	no	no	no	no	no	no	no	no
F7936	12	NA	36	Fukushima	0	Sensitive	Resistant	Resistant	Resistant	Sensitive	Sensitive	Resistant	no	no	no	no	no	no	no	no	no	no	no	no	no	no	no	no	no	no	no	partial	interrupted	partial	no	no	partial	no	no	no	no	no	no	no	no	no	no	no	no
FS26	89	3	1452	Fukushima	0	Sensitive	Sensitive	Intermediate	Sensitive	Sensitive	Sensitive	Sensitive	no	no	no	no	no	no	partial	no	no	no	no	partial	no	no	no	no	no	no	no	no	no	partial	no	no	no	no	partial	no	no	no	no	no	no	no	no	no	no
F7953	12	NA	36	Fukushima	0	Sensitive	Sensitive	Sensitive	Sensitive	Sensitive	Sensitive	Sensitive	partial	no	no	no	no	no	no	partial	no	no	no	no	no	no	no	no	no	no	no	no	no	partial	no	no	no	no	no	no	no	no	no	no	no	no	no	no	no
F7955	4	NA	38	Fukushima	0	Sensitive	Resistant	Resistant	Sensitive	Resistant	Sensitive	Sensitive	no	no	no	no	no	no	no	no	no	no	partial	no	no	no	no	no	no	no	no	no	no	partial	no	no	no	no	no	no	no	no	no	no	no	no	no	no	no
F7956	11.18	NA	403	Fukushima	0	Sensitive	Resistant	Resistant	Resistant	Sensitive	Sensitive	Resistant	no	no	no	no	no	no	no	no	no	no	no	no	no	no	no	no	no	no	no	no	interrupted	partial	no	no	partial	no	no	no	no	no	no	no	partial	no	no	no	no
F7995	81	NA	624	Fukushima	0	Sensitive	Sensitive	Sensitive	Sensitive	Sensitive	Sensitive	Sensitive	no	no	no	no	no	no	no	no	no	no	no	partial	no	no	no	partial	no	no	no	no	no	partial	no	no	partial	no	no	no	no	no	no	no	no	no	no	no	no
F8019	12	NA	36	Fukushima	0	Sensitive	Sensitive	Sensitive	Sensitive	Sensitive	Sensitive	Sensitive	no	no	no	no	no	no	no	no	no	no	no	partial	partial	no	no	no	no	no	no	no	no	partial	no	no	no	no	no	no	no	no	no	no	no	no	no	no	no
F8035	12	NA	36	Fukushima	0	Sensitive	Resistant	Resistant	Resistant	Sensitive	Sensitive	Resistant	no	no	no	no	no	no	no	no	no	no	no	no	no	no	no	no	no	no	no	no	interrupted	partial	no	no	partial	no	no	no	no	no	no	no	no	no	no	no	no
F8038	3.95	NA	15	Fukushima	0	Sensitive	Sensitive	Sensitive	Sensitive	Sensitive	Sensitive	Sensitive	no	no	no	no	no	no	no	no	no	no	no	no	no	no	no	no	partial	no	no	no	partial	partial	no	no	no	no	no	no	no	no	no	no	no	no	no	no	no
FS27	89	3	101	Fukushima	0	Sensitive	Sensitive	Sensitive	Sensitive	Sensitive	Sensitive	Sensitive	no	no	no	no	no	no	no	no	no	no	no	no	no	no	no	no	no	no	no	no	no	partial	no	no	partial	no	no	no	no	no	no	no	no	no	no	no	no
FS28	89	3	1452	Fukushima	0	Sensitive	Sensitive	Sensitive	Sensitive	Sensitive	Sensitive	Sensitive	partial	no	no	no	no	no	no	no	no	no	partial	no	no	no	no	no	no	no	no	no	no	partial	no	no	partial	no	no	no	no	no	no	no	no	no	no	no	no
FS29	89	3	1452	Fukushima	0	Sensitive	Sensitive	Sensitive	Sensitive	Sensitive	Sensitive	Sensitive	no	no	partial	no	no	no	no	no	no	no	no	no	no	no	no	no	no	no	no	no	no	partial	no	no	no	no	no	no	no	no	no	no	no	no	no	no	no
FS30	89	3	101	Fukushima	0	Sensitive	Sensitive	Sensitive	Sensitive	Sensitive	Sensitive	Sensitive	no	no	no	no	no	no	no	no	no	no	no	partial	no	no	no	no	no	no	no	no	partial	partial	no	no	partial	no	no	no	no	no	no	no	no	no	no	no	no
FS31	89	3	101	Fukushima	0	Sensitive	Sensitive	Sensitive	Sensitive	Sensitive	Sensitive	Sensitive	no	no	no	no	no	no	no	no	no	no	no	no	no	no	no	no	no	no	no	no	no	no	no	partial	no	no	no	partial	no	no	no	no	no	no	no	no	no
F8123	4	NA	untypable	Fukushima	0	Sensitive	Sensitive	Sensitive	Sensitive	Sensitive	Sensitive	Sensitive	no	no	no	no	no	no	no	no	no	no	no	no	no	no	no	partial	no	partial	partial	no	no	partial	interrupted	no	no	no	partial	no	no	no	no	no	no	no	no	no	no
F8152	4	NA	38	Fukushima	0	Sensitive	Sensitive	Sensitive	Resistant	Sensitive	Sensitive	Sensitive	no	no	no	no	no	no	no	no	no	no	no	no	no	no	no	no	no	no	no	no	no	partial	no	no	no	no	no	partial	no	no	no	no	no	no	partial	no	no
F8153	4	NA	1455	Fukushima	0	Sensitive	Sensitive	Intermediate	Sensitive	Sensitive	Sensitive	Sensitive	no	no	no	no	no	no	no	no	no	no	no	no	no	no	no	no	no	no	no	no	no	partial	no	no	no	no	no	no	no	no	no	no	no	no	no	no	no
F8154	4	NA	38	Fukushima	0	Sensitive	Intermediate	Intermediate	Sensitive	Sensitive	Sensitive	Sensitive	no	no	no	no	no	no	no	no	no	no	no	no	no	no	no	no	no	no	no	no	no	partial	no	no	no	no	partial	no	no	no	no	no	no	no	no	no	no
F8155	11.1	NA	403	Fukushima	0	Sensitive	Sensitive	Sensitive	Sensitive	Sensitive	Sensitive	Sensitive	partial	no	no	no	no	no	no	no	no	no	no	no	no	no	no	no	no	no	no	no	no	no	no	no	no	no	no	no	no	no	no	no	no	no	no	no	no
F8170	3.95	NA	15	Fukushima	0	Sensitive	Sensitive	Sensitive	Sensitive	Sensitive	Sensitive	Sensitive	no	no	no	no	no	no	no	no	no	no	no	no	no	no	no	no	no	no	no	no	no	no	no	no	no	no	no	no	no	no	no	no	no	no	no	no	no
F8189	3.95	NA	15	Fukushima	0	Sensitive	Sensitive	Sensitive	Sensitive	Sensitive	Sensitive	Sensitive	no	no	no	no	no	no	no	no	no	no	no	no	no	no	no	no	no	no	no	no	no	no	no	no	no	no	no	no	no	no	no	no	no	no	no	no	no
F8190	4	NA	38	Fukushima	0	Sensitive	Resistant	Resistant	Sensitive	Sensitive	Sensitive	Sensitive	no	no	no	no	no	no	no	no	no	no	no	no	no	no	no	no	no	no	no	no	no	partial	no	no	no	no	no	no	no	no	no	no	no	no	no	no	no
F8191	12	NA	36	Fukushima	0	Sensitive	Sensitive	Sensitive	Sensitive	Sensitive	Sensitive	Sensitive	no	no	no	no	no	no	no	no	no	no	no	no	no	no	no	no	no	no	no	no	no	no	no	no	no	no	no	no	no	no	no	no	no	no	no	no	no
F8192	3.95	NA	15	Fukushima	0	Sensitive	Sensitive	Sensitive	Sensitive	Sensitive	Sensitive	Sensitive	no	no	no	no	no	no	no	no	no	no	no	no	no	no	no	no	no	no	no	no	partial	no	no	no	no	no	no	no	no	no	no	no	no	no	no	no	no
F8193	12	NA	36	Fukushima	0	Sensitive	Sensitive	Sensitive	Sensitive	Sensitive	Sensitive	Sensitive	no	no	no	no	no	no	no	no	no	no	no	no	no	no	no	no	no	no	no	no	no	no	no	no	no	no	no	no	no	no	no	no	no	no	no	no	no
F8215	4	NA	38	Fukushima	0	Sensitive	Resistant	Intermediate	Sensitive	Sensitive	Sensitive	Sensitive	no	no	no	no	no	no	no	no	no	no	no	no	no	no	no	no	no	no	no	no	no	no	no	no	no	no	no	no	no	no	no	no	no	no	no	no	no
F8216	4	NA	38	Fukushima	0	Sensitive	Sensitive	Sensitive	Sensitive	Sensitive	Sensitive	Sensitive	no	no	no	no	no	no	no	no	no	no	no	no	no	no	no	no	no	no	no	no	no	no	no	no	no	no	no	no	no	no	no	no	no	no	no	no	no
F8217	11.1	NA	403	Fukushima	0	Sensitive	Sensitive	Sensitive	Sensitive	Sensitive	Sensitive	Sensitive	no	no	no	no	no	no	no	no	no	no	no	no	no	no	no	no	no	no	no	no	partial	no	no	no	no	no	no	no	no	no	no	no	no	no	no	no	no
F8223	4	NA	38	Fukushima	0	Sensitive	Sensitive	Sensitive	Resistant	Sensitive	Sensitive	Sensitive	no	no	no	no	no	no	no	no	no	no	no	no	no	no	no	no	no	no	no	no	no	no	no	no	no	no	no	no	no	no	no	no	no	no	no	no	no
F8225	5	NA	38	Fukushima	0	Sensitive	Intermediate	Intermediate	Sensitive	Sensitive	Sensitive	Sensitive	no	no	no	no	no	no	no	no	no	no	no	no	no	no	no	no	no	no	no	no	no	no	no	no	no	no	no	no	no	no	no	no	no	no	no	no	no
F8227	11.1	NA	403	Fukushima	0	Sensitive	Sensitive	Sensitive	Sensitive	Sensitive	Sensitive	Sensitive	interrupted	no	no	no	no	no	no	no	no	no	no	no	no	no	no	no	no	no	no	no	no	no	no	no	no	no	no	no	no	no	no	no	no	no	no	no	no
F8239	12	NA	36	Fukushima	0	Sensitive	Sensitive	Sensitive	Sensitive	Sensitive	Sensitive	Sensitive	no	no	no	no	no	no	no	no	no	no	no	no	no	no	no	no	no	no	no	no	no	no	no	no	no	no	no	no	no	no	no	no	no	no	no	no	no
FS32	89	3	101	Fukushima	0	Sensitive	Sensitive	Sensitive	Sensitive	Sensitive	Sensitive	Sensitive	no	no	no	no	no	no	no	no	no	no	no	no	no	no	no	no	no	no	no	no	no	no	no	no	no	no	no	no	no	no	no	no	no	no	no	no	no
F8264	4	NA	38	Fukushima	0	Sensitive	Sensitive	Sensitive	Resistant	Sensitive	Sensitive	Sensitive	no	no	no	no	no	no	no	no	no	no	no	no	no	no	no	no	no	no	no	no	no	no	no	no	no	no	no	no	no	no	no	no	no	no	no	no	no
F8295	4	NA	38	Fukushima	0	Sensitive	Resistant	Resistant	Sensitive	Sensitive	Sensitive	Sensitive	no	no	no	no	no	no	no	no	no	no	no	no	no	no	no	no	no	no	no	no	no	no	no	no	no	no	no	no	no	no	no	no	no	no	no	no	no
F8308	4	NA	38	Fukushima	0	Sensitive	Sensitive	Sensitive	Sensitive	Sensitive	Sensitive	Sensitive	no	no	no	no	no	no	no	no	no	no	no	no	no	no	no	no	no	no	no	no	no	no	no	no	no	no	no	no	no	no	no	no	no	no	no	no	no
FS33	89	3	101	Fukushima	0	Sensitive	Sensitive	Sensitive	Sensitive	Sensitive	Sensitive	Sensitive	no	no	no	no	no	no	no	no	no	no	no	no	no	no	no	no	no	no	no	no	no	no	no	no	no	no	no	no	no	no	no	no	no	no	no	no	no
F8323	4	NA	38	Fukushima	0	Sensitive	Sensitive	Sensitive	Sensitive	Sensitive	Sensitive	Sensitive	no	no	no	no	no	no	no	no	no	no	no	no	no	no	no	no	no	no	no	no	no	no	no	no	no	no	no	no	no	no	no	no	no	no	no	no	no
F8324	89	NA	38	Fukushima	0	Sensitive	Sensitive	Sensitive	Sensitive	Sensitive	Sensitive	Sensitive	no	no	no	no	no	no	no	no	no	no	no	no	no	no	no	no	no	no	no	no	no	no	no	no	no	no	no	no	no	no	no	no	no	no	no	no	no
F8333	4	NA	38	Fukushima	0	Sensitive	Sensitive	Sensitive	Sensitive	Sensitive	Sensitive	Sensitive	no	no	no	no	no	no	no	no	no	no	no	no	no	no	no	no	no	no	no	no	no	no	no	no	no	no	no	no	no	no	no	no	no	no	no	no	no
FS34	89	3	646	Fukushima	0	Sensitive	Sensitive	Sensitive	Sensitive	Sensitive	Sensitive	Sensitive	no	no	no	no	no	no	no	no	no	no	no	no	no	no	no	no	no	no	no	no	no	no	no	no	no	no	no	no	no	no	no	no	no	no	no	no	no
F8335	4	NA	38	Fukushima	0	Sensitive	Sensitive	Sensitive	Sensitive	Sensitive	Sensitive	Sensitive	no	no	no	no	no	no	no	no	no	no	no	no	no	no	no	no	no	no	no	no	no	no	no	no	no	no	no	no	no	no	no	no	no	no	no	no	no
FS35	89	3	101	Fukushima	0	Sensitive	Sensitive	Sensitive	Sensitive	Sensitive	Sensitive	Sensitive	no	no	no	no	no	no	no	no	no	no	no	no	no	no	no	no	no	no	no	no	no	no	no	no	no	no	no	no	no	no	no	no	no	no	no	no	no
FS36	89	3	646	Fukushima	0	Sensitive	Sensitive	Sensitive	Sensitive	Sensitive	Sensitive	Sensitive	no	no	no	no	no	no	no	no	no	no	no	no	no	no	no	no	no	no	no	no	interrupted	no	no	no	no	no	no	no	no	no	no	no	no	no	no	no	no
FS37	89	3	646	Fukushima	1	Sensitive	Sensitive	Sensitive	Sensitive	Sensitive	Sensitive	Sensitive	no	no	no	no	no	no	no	no	no	no	no	no	no	no	no	no	no	no	no	no	no	no	no	no	no	no	no	no	no	no	no	no	no	no	no	no	no
FS38	89	3	646	Fukushima	1	Sensitive	Sensitive	Sensitive	Sensitive	Sensitive	Sensitive	Sensitive	no	no	no	no	no	no	no	no	no	no	no	no	no	no	no	no	no	no	no	no	no	no	no	no	no	no	no	no	no	no	no	no	no	no	no	no	no
FS39	89	3	101	Hokkaido	1	Sensitive	Sensitive	Sensitive	Sensitive	Sensitive	Sensitive	Sensitive	no	no	no	no	no	no	no	no	no	no	no	no	no	no	no	no	no	no	no	no	no	no	no	no	no	no	no	no	no	no	no	no	no	no	no	no	no
FS40	89	3	101	Hokkaido	1	Sensitive	Sensitive	Sensitive	Sensitive	Sensitive	Sensitive	Sensitive	no	no	no	no	no	no	no	no	no	no	no	no	no	no	no	no	no	no	no	no	no	no	no	no	no	no	no	no	no	no	no	no	no	no	no	no	no
FS41	89	3	101	Hokkaido	1	Sensitive	Sensitive	Sensitive	Sensitive	Sensitive	Sensitive	Sensitive	no	no	no	no	no	no	no	no	no	no	no	no	no	no	no	no	no	no	no	no	no	no	no	no	no	no	no	no	no	no	no	no	no	no	no	no	no
FS42	89	3	101	Hokkaido	1	Sensitive	Sensitive	Sensitive	Sensitive	Sensitive	Sensitive	Sensitive	no	no	no	no	no	no	no	no	no	no	no	no	no	no	no	no	no	no	no	no	no	no	no	no	no	no	no	no	no	no	no	no	no	no	no	no	no
FS43	89	3	101	Hokkaido	1	Sensitive	Sensitive	Sensitive	Sensitive	Sensitive	Sensitive	Sensitive	no	no	no	no	no	no	no	no	no	no	no	no	no	no	no	no	no	no	no	no	no	partial	no	no	no	no	no	no	no	no	no	no	no	no	no	no	no
FS44	89	3	1285	Hokkaido	1	Sensitive	Sensitive	Sensitive	Sensitive	Sensitive	Sensitive	Sensitive	no	no	no	no	no	no	no	no	no	no	no	no	no	no	no	no	no	no	no	no	partial	no	no	no	no	no	no	no	no	no	no	no	no	no	no	no	no
FS45	89	3	101	Hokkaido	1	Sensitive	Resistant	Resistant	Sensitive	Sensitive	Sensitive	Sensitive	yes	no	no	no	yes	no	no	no	no	no	no	no	no	no	no	no	no	no	no	no	partial	no	no	no	no	no	no	no	no	no	no	no	no	no	no	no	no
FS46	89	3	101	Niigata	1	Sensitive	Sensitive	Sensitive	Sensitive	Sensitive	Sensitive	Sensitive	no	no	no	no	no	no	no	no	no	no	no	no	no	no	no	no	no	no	no	no	no	no	no	no	no	no	no	no	no	no	no	no	no	no	no	no	no
TK43	89	3	101	Tokyo	1	Sensitive	Resistant	Resistant	Sensitive	Sensitive	Sensitive	Resistant	yes	no	no	no	no	no	no	no	no	no	no	no	no	no	no	no	no	no	no	no	no	no	no	no	no	no	no	no	no	no	no	no	no	no	no	no	no
TK44	89	3	646	Tokyo	1	Sensitive	Sensitive	Sensitive	Sensitive	Sensitive	Sensitive	Sensitive	yes	no	no	no	no	no	no	no	no	no	no	no	no	no	no	no	no	no	no	no	no	no	no	no	no	no	no	no	no	no	no	no	no	no	no	no	no
TK45	89	3	101	Tokyo	1	Sensitive	Sensitive	Intermediate	Sensitive	Sensitive	Sensitive	Sensitive	yes	no	no	no	no	no	no	no	no	no	no	no	no	no	no	no	no	no	no	no	no	no	no	no	no	no	no	no	no	no	no	no	no	no	no	no	no
TK46	89	3	646	Tokyo	1	Sensitive	Sensitive	Sensitive	Sensitive	Sensitive	Sensitive	Sensitive	no	no	no	no	no	no	no	no	no	no	no	no	no	no	no	no	no	no	no	no	no	no	no	no	no	no	no	no	no	no	no	no	no	no	no	no	no
TK47	89	3	1456	Tokyo	1	Sensitive	Sensitive	Sensitive	Sensitive	Sensitive	Sensitive	Sensitive	no	no	no	no	no	no	no	no	no	no	no	no	no	no	no	no	no	no	no	no	no	no	no	no	no	no	no	no	no	no	no	no	no	no	no	no	no
TK48	89	3	101	Tokyo	1	Sensitive	Sensitive	Sensitive	Sensitive	Sensitive	Sensitive	Sensitive	no	no	no	no	no	no	no	no	no	no	no	no	no	no	no	no	no	no	no	no	partial	no	no	no	no	no	no	no	no	no	no	no	no	no	no	no	no
TK49	89	3	101	Tokyo	1	Sensitive	Sensitive	Sensitive	Sensitive	Sensitive	Sensitive	Sensitive	no	no	no	no	no	no	no	no	no	no	no	no	no	no	no	no	no	no	no	no	no	no	no	no	no	no	no	no	no	no	no	no	no	no	no	no	no
TK50	89	3	101	Tokyo	1	Sensitive	Sensitive	Sensitive	Sensitive	Sensitive	Sensitive	Sensitive	no	no	no	no	no	no	no	no	no	no	no	no	no	no	no	no	no	no	no	no	no	no	no	no	no	no	no	no	no	no	no	no	no	no	no	no	no
TK51	89	3	101	Tokyo	1	Sensitive	Resistant	Resistant	Sensitive	Sensitive	Sensitive	Resistant	yes	no	no	no	no	no	no	no	no	no	no	no	no	no	no	no	no	no	no	no	no	no	no	no	no	no	no	no	no	no	no	no	no	no	no	no	no
TK52	89	3	646	Tokyo	1	Sensitive	Sensitive	Sensitive	Sensitive	Sensitive	Sensitive	Sensitive	no	no	no	no	no	no	no	no	no	no	no	no	no	no	no	no	no	no	no	no	no	no	no	no	no	no	no	no	no	no	no	no	no	no	no	no	no
TK53	89	3	101	Tokyo	1	Sensitive	Sensitive	Sensitive	Sensitive	Sensitive	Sensitive	Sensitive	no	no	no	no	no	no	no	no	no	no	no	no	no	no	no	no	no	no	no	no	no	no	no	no	no	no	no	no	no	no	no	no	no	no	no	no	no
TK54	89	3	101	Tokyo	1	Sensitive	Sensitive	Sensitive	Sensitive	Sensitive	Sensitive	Sensitive	no	no	no	no	no	no	no	no	no	no	no	no	no	no	no	no	no	no	no	no	no	no	no	no	no	no	no	no	no	no	no	no	no	no	no	no	no
TK55	89	3	101	Tokyo	1	Sensitive	Sensitive	Sensitive	Sensitive	Sensitive	Sensitive	Sensitive	no	no	no	no	no	no	no	no	no	no	no	no	no	no	no	no	no	no	no	no	no	partial	no	no	no	no	no	no	no	no	no	no	no	no	no	no	no
TK56	89	3	101	Tokyo	1	Sensitive	Sensitive	Sensitive	Sensitive	Sensitive	Sensitive	Sensitive	no	no	no	no	no	no	no	no	no	no	no	no	no	no	no	no	no	no	no	no	partial	no	no	no	no	no	no	no	no	no	no	no	no	no	no	no	no
TK57	89	3	101	Tokyo	1	Sensitive	Sensitive	Sensitive	Sensitive	Sensitive	Sensitive	Sensitive	partial	no	no	no	no	no	no	no	no	no	no	no	no	no	no	no	no	no	no	no	no	no	no	no	no	no	no	no	no	no	no	no	no	no	no	no	no
TK58	89	3	101	Tokyo	1	Sensitive	Sensitive	Sensitive	Sensitive	Sensitive	Sensitive	Sensitive	no	no	no	no	no	no	no	no	no	no	no	no	no	no	no	no	no	no	no	no	no	no	no	no	no	no	no	no	no	no	no	no	no	no	no	no	no
TK59	89	3	646	Tokyo	1	Sensitive	Sensitive	Sensitive	Sensitive	Sensitive	Sensitive	Sensitive	no	no	no	no	no	no	no	no	no	no	no	no	no	no	no	no	no	no	no	no	no	no	no	no	no	no	no	no	no	no	no	no	no	no	no	no	no
TK60	89	3	101	Tokyo	1	Sensitive	Resistant	Resistant	Sensitive	Sensitive	Sensitive	Resistant	yes	no	no	no	no	no	no	no	no	no	no	no	no	no	no	no	no	no	no	no	no	no	no	no	no	no	no	no	no	no	no	no	no	no	no	no	no
TK61	89	3	101	Tokyo	1	Sensitive	Resistant	Resistant	Sensitive	Sensitive	Sensitive	Resistant	yes	no	no	no	no	no	no	no	no	no	no	no	no	no	no	no	no	no	no	no	no	no	no	no	no	no	no	no	no	no	no	no	no	no	no	no	no
TK62	89	3	101	Tokyo	1	Sensitive	Sensitive	Sensitive	Sensitive	Sensitive	Sensitive	Sensitive	no	no	no	no	no	no	no	no	no	no	no	no	no	no	no	no	no	no	no	no	no	no	no	no	no	no	no	no	no	no	no	no	no	no	no	no	no
TK63	89	3	101	Tokyo	1	Sensitive	Sensitive	Sensitive	Sensitive	Sensitive	Sensitive	Sensitive	no	no	no	no	no	no	no	no	no	no	no	no	no	no	no	no	no	no	no	no	no	no	no	no	no	no	no	no	no	no	no	no	no	no	no	no	no
TK64	89	3	101	Tokyo	1	Sensitive	Sensitive	Sensitive	Sensitive	Sensitive	Sensitive	Sensitive	no	no	no	no	no	no	no	no	no	no	no	no	no	no	no	no	no	no	no	no	no	no	no	no	no	no	no	no	no	no	no	no	no	no	no	no	no
TK65	89	3	101	Tokyo	1	Sensitive	Sensitive	Sensitive	Sensitive	Sensitive	Sensitive	Sensitive	no	no	no	no	no	no	no	no	no	no	no	no	no	no	no	no	no	no	no	no	no	no	no	no	no	no	no	no	no	no	no	no	no	no	no	no	no
TK66	89	3	101	Tokyo	0	Sensitive	Sensitive	Sensitive	Sensitive	Sensitive	Sensitive	Sensitive	no	no	no	no	no	no	no	no	no	no	no	no	no	no	no	no	no	no	no	no	no	no	no	no	no	no	no	no	no	no	no	no	no	no	no	no	no
TK67	89	3	101	Tokyo	0	Sensitive	Sensitive	Sensitive	Sensitive	Sensitive	Sensitive	Sensitive	no	no	no	no	no	no	no	no	no	no	no	no	no	no	no	no	no	no	no	no	no	no	no	no	no	no	no	no	no	no	no	no	no	no	no	no	no
TK68	89	3	101	Tokyo	0	Sensitive	Sensitive	Sensitive	Sensitive	Sensitive	Sensitive	Sensitive	no	no	no	no	no	no	no	no	no	no	no	no	no	no	no	no	no	no	no	no	no	no	no	no	no	no	no	no	no	no	no	no	no	no	no	no	no
TK69	89	3	101	Tokyo	0	Sensitive	Resistant	Resistant	Resistant	Sensitive	Sensitive	Resistant	yes	no	no	no	no	no	no	no	no	no	no	no	no	no	no	no	no	no	no	no	no	no	no	no	no	no	no	no	no	no	no	no	no	no	no	no	no
TK70	89	3	101	Tokyo	0	Sensitive	Sensitive	Sensitive	Sensitive	Sensitive	Sensitive	Sensitive	no	no	no	no	no	no	no	no	no	no	no	no	no	no	no	no	no	no	no	no	no	no	no	no	no	no	no	no	no	no	no	no	no	no	no	no	no
TK71	89	3	101	Tokyo	0	Sensitive	Resistant	Resistant	Sensitive	Sensitive	Sensitive	Resistant	yes	no	no	no	no	no	no	no	no	no	no	no	no	no	no	no	no	no	no	no	no	no	no	no	no	no	no	no	no	no	no	no	no	no	no	no	no
TK72	89	3	101	Tokyo	0	Sensitive	Resistant	Resistant	Sensitive	Sensitive	Sensitive	Resistant	yes	no	no	no	no	no	no	no	no	no	no	no	no	no	no	no	no	no	no	no	no	no	no	no	no	no	no	no	no	no	no	no	no	no	no	no	no
TK73	89	3	101	Tokyo	0	Sensitive	Sensitive	Sensitive	Sensitive	Sensitive	Sensitive	Sensitive	no	no	no	no	no	no	no	no	no	no	no	no	no	no	no	no	no	no	no	no	no	no	no	no	no	no	no	no	no	no	no	no	no	no	no	no	no
TK74	89	3	101	Tokyo	0	Sensitive	Resistant	Resistant	Sensitive	Sensitive	Sensitive	Resistant	yes	no	no	no	no	no	no	no	no	no	no	no	no	no	no	no	no	no	no	no	no	no	no	no	no	no	no	no	no	no	no	no	no	no	no	no	no
TK75	89	3	101	Tokyo	0	Sensitive	Sensitive	Sensitive	Sensitive	Sensitive	Sensitive	Sensitive	partial	no	no	no	no	no	no	no	no	no	no	no	no	no	no	no	no	no	no	no	no	no	no	no	no	no	no	no	no	no	no	no	no	no	no	no	no
TK76	89	3	101	Tokyo	0	Sensitive	Resistant	Resistant	Sensitive	Sensitive	Sensitive	Resistant	yes	no	no	no	no	no	no	no	no	no	no	no	no	no	no	no	no	no	no	no	no	no	no	no	no	no	no	no	no	no	no	no	no	no	no	no	no
TK77	89	3	101	Tokyo	0	Sensitive	Sensitive	Sensitive	Sensitive	Sensitive	Sensitive	Sensitive	no	no	no	no	no	no	no	no	no	no	no	no	no	no	no	no	no	no	no	no	no	no	no	no	no	no	no	no	no	no	no	no	no	no	no	no	no
TK78	89	3	101	Tokyo	0	Sensitive	Resistant	Resistant	Sensitive	Sensitive	Sensitive	Resistant	yes	no	no	no	no	no	no	no	no	no	no	no	no	no	no	no	no	no	no	no	no	no	no	no	no	no	no	no	no	no	no	no	no	no	no	no	no
TK79	89	3	101	Tokyo	0	Sensitive	Sensitive	Intermediate	Sensitive	Sensitive	Sensitive	Sensitive	no	no	no	no	no	no	no	no	no	no	no	no	no	no	no	no	no	no	no	no	no	no	no	no	no	no	no	no	no	no	no	no	no	no	no	no	no
TK80	89	3	101	Tokyo	0	Sensitive	Resistant	Resistant	Sensitive	Sensitive	Sensitive	Resistant	yes	no	no	no	no	no	no	no	no	no	no	no	no	no	no	no	no	no	no	no	no	no	no	no	no	no	no	no	no	no	no	no	no	no	no	no	no
TK81	89	3	101	Tokyo	0	Sensitive	Resistant	Resistant	Sensitive	Sensitive	Sensitive	Sensitive	yes	no	no	no	no	no	no	no	no	no	no	no	no	no	no	no	no	no	no	no	no	no	no	no	no	no	no	no	no	no	no	no	no	no	no	no	no
TK82	89	3	101	Tokyo	0	Sensitive	Resistant	Resistant	Sensitive	Sensitive	Sensitive	Resistant	yes	no	no	no	no	no	no	no	no	no	no	no	no	no	no	no	no	no	no	no	no	no	no	no	no	no	no	no	no	no	no	no	no	no	no	no	no
TK83	89	3	101	Tokyo	0	Sensitive	Resistant	Resistant	Sensitive	Sensitive	Sensitive	Sensitive	yes	no	no	no	no	no	no	no	no	no	no	no	no	no	no	no	no	no	no	no	no	no	no	no	no	no	no	no	no	no	no	no	no	no	no	no	no
TK84	89	3	101	Tokyo	0	Sensitive	Sensitive	Sensitive	Sensitive	Sensitive	Sensitive	Sensitive	no	no	no	no	no	no	no	no	no	no	no	no	no	no	no	no	no	no	no	no	no	no	no	no	no	no	no	no	no	no	no	no	no	no	no	no	no
TK85	89	3	101	Tokyo	0	Sensitive	Sensitive	Sensitive	Sensitive	Sensitive	Sensitive	Sensitive	no	no	no	no	no	no	no	no	no	no	no	no	no	no	no	no	no	no	no	no	no	no	no	no	no	no	no	no	no	no	no	no	no	no	no	no	no
TK86	89	3	101	Tokyo	0	Sensitive	Sensitive	Intermediate	Sensitive	Sensitive	Sensitive	Sensitive	no	no	no	no	no	no	no	no	no	no	no	no	no	no	no	no	no	no	no	no	no	no	no	no	no	no	no	no	no	no	no	no	no	no	no	no	no
TK87	89	3	646	Tokyo	0	Sensitive	Sensitive	Sensitive	Sensitive	Sensitive	Sensitive	Sensitive	no	no	no	no	no	no	no	no	no	no	no	no	no	no	no	no	no	no	no	no	no	no	no	no	no	no	no	no	no	no	no	no	no	no	no	no	no
TK88	89	3	101	Tokyo	0	Sensitive	Sensitive	Sensitive	Sensitive	Sensitive	Sensitive	Sensitive	partial	no	no	no	no	no	no	no	no	no	no	no	no	no	no	no	no	no	no	no	no	no	no	no	no	no	no	no	no	no	no	no	no	no	no	no	no
TK89	89	3	646	Tokyo	0	Sensitive	Sensitive	Sensitive	Sensitive	Sensitive	Sensitive	Sensitive	interrupted	no	no	no	no	no	no	no	no	no	no	no	no	no	no	no	no	no	no	no	no	no	no	no	no	no	no	no	no	no	no	no	no	no	no	no	no
TK90	89	3	101	Tokyo	0	Sensitive	Sensitive	Sensitive	Sensitive	Sensitive	Sensitive	Sensitive	interrupted	no	no	no	no	no	no	no	no	no	no	no	no	no	no	no	no	no	no	no	no	no	no	no	no	no	no	no	no	no	no	no	no	no	no	no	no
TK91	89	3	101	Tokyo	0	Sensitive	Sensitive	Sensitive	Sensitive	Sensitive	Sensitive	Sensitive	no	no	no	no	no	no	no	no	no	no	no	no	no	no	no	no	no	no	no	no	no	no	no	no	no	no	no	no	no	no	no	no	no	no	no	no	no
TK92	89	3	646	Tokyo	0	Sensitive	Sensitive	Sensitive	Sensitive	Sensitive	Sensitive	Sensitive	no	no	no	no	no	no	no	no	no	no	no	no	no	no	no	no	no	no	no	no	no	no	no	no	no	no	no	no	no	no	no	no	no	no	no	no	no
TK93	89	3	646	Tokyo	0	Sensitive	Sensitive	Sensitive	Sensitive	Sensitive	Sensitive	Sensitive	no	no	no	no	no	no	no	no	no	no	no	no	no	no	no	no	no	no	no	no	no	no	no	no	no	no	no	no	no	no	no	no	no	no	no	no	no
TK94	89	3	101	Tokyo	0	Sensitive	Sensitive	Sensitive	Sensitive	Sensitive	Sensitive	Sensitive	no	no	no	no	no	no	no	no	no	no	no	no	no	no	no	no	no	no	no	no	no	no	no	no	no	no	no	no	no	no	no	no	no	no	no	no	no
TK95	89	3	646	Tokyo	0	Sensitive	Resistant	Resistant	Intermediate	Sensitive	Sensitive	Resistant	partial	no	no	no	no	no	no	no	no	no	no	no	no	no	no	no	no	no	no	no	interrupted	no	no	no	no	no	no	no	no	no	no	no	no	no	no	no	no
TK96	89	3	101	Tokyo	0	Sensitive	Resistant	Resistant	Sensitive	Sensitive	Sensitive	Resistant	yes	no	no	no	no	no	no	no	no	no	no	no	no	no	no	no	no	no	no	no	no	no	no	no	no	no	no	no	no	no	no	no	no	no	no	no	no
TK97	89	3	646	Tokyo	0	Sensitive	Sensitive	Sensitive	Sensitive	Sensitive	Sensitive	Sensitive	no	no	no	no	no	no	no	no	no	no	no	no	no	no	no	no	no	no	no	no	no	no	no	no	no	no	no	no	no	no	no	no	no	no	no	no	no
TK98	89	3	101	Tokyo	0	Sensitive	Resistant	Resistant	Sensitive	Sensitive	Sensitive	Resistant	yes	no	no	no	no	no	no	no	no	no	no	no	no	no	no	no	no	no	no	no	no	no	no	no	no	no	no	no	no	no	no	no	no	no	no	no	no
TK99	89	3	101	Tokyo	0	Sensitive	Resistant	Resistant	Sensitive	Sensitive	Sensitive	Resistant	yes	no	no	no	no	no	no	no	no	no	no	no	no	no	no	no	no	no	no	no	no	no	no	no	no	no	no	no	no	no	no	no	no	no	no	no	no
TK100	89	3	101	Tokyo	0	Sensitive	Resistant	Resistant	Sensitive	Sensitive	Sensitive	Intermediate	yes	no	no	no	no	no	no	no	no	no	no	no	no	no	no	no	no	no	no	no	no	no	no	no	no	no	no	no	no	no	no	no	no	no	no	no	no
TK101	89	3	646	Tokyo	0	Sensitive	Sensitive	Sensitive	Sensitive	Sensitive	Sensitive	Sensitive	partial	no	no	no	no	no	no	no	no	no	no	no	no	no	no	no	no	no	no	no	no	no	no	no	no	no	no	no	no	no	no	no	no	no	no	no	no
TK102	89	3	101	Tokyo	0	Sensitive	Resistant	Resistant	Sensitive	Sensitive	Sensitive	Resistant	yes	no	no	no	no	no	no	no	no	no	no	no	no	no	no	no	no	no	no	no	no	no	no	no	no	no	no	no	no	no	no	no	no	no	no	no	no
TK103	89	3	101	Tokyo	0	Sensitive	Sensitive	Sensitive	Sensitive	Sensitive	Sensitive	Sensitive	partial	no	no	no	no	no	no	no	no	no	no	no	no	no	no	no	no	no	no	no	partial	no	no	no	no	no	no	no	no	no	no	no	no	no	no	no	no
TK104	89	3	101	Tokyo	0	Sensitive	Sensitive	Sensitive	Sensitive	Sensitive	Sensitive	Sensitive	partial	no	no	no	no	no	no	no	no	no	no	no	no	no	no	no	no	no	no	no	no	no	no	no	no	no	no	no	no	no	no	no	no	no	no	no	no
TK105	89	3	101	Tokyo	0	Sensitive	Sensitive	Sensitive	Sensitive	Sensitive	Sensitive	Sensitive	partial	no	no	no	no	no	no	no	no	no	no	no	no	no	no	no	no	no	no	no	no	no	no	no	no	no	no	no	no	no	no	no	no	no	no	no	no
TK106	89	3	101	Tokyo	0	Sensitive	Sensitive	Sensitive	Sensitive	Sensitive	Sensitive	Sensitive	interrupted	no	no	no	no	no	no	no	no	no	no	no	no	no	no	no	no	no	no	no	no	no	no	no	no	no	no	no	no	no	no	no	no	no	no	no	no
TK107	89	3	101	Tokyo	0	Sensitive	Resistant	Resistant	Sensitive	Sensitive	Sensitive	Sensitive	yes	no	no	no	no	no	no	no	no	no	no	no	no	no	no	no	no	no	no	no	no	no	no	no	no	no	no	no	no	no	no	no	no	no	no	no	no
TK108	89	3	101	Tokyo	0	Sensitive	Resistant	Resistant	Sensitive	Sensitive	Sensitive	Resistant	yes	no	no	no	no	no	no	no	no	no	no	no	no	no	no	no	no	no	no	no	no	no	no	no	no	no	no	no	no	no	no	no	no	no	no	no	no
TK109	89	3	101	Tokyo	0	Sensitive	Resistant	Resistant	Sensitive	Sensitive	Sensitive	Sensitive	yes	no	no	no	no	no	no	no	no	no	no	no	no	no	no	no	no	no	no	no	no	no	no	no	no	no	no	no	no	no	no	no	no	no	no	no	no
TK110	89	3	28	Tokyo	0	Sensitive	Sensitive	Sensitive	Sensitive	Sensitive	Sensitive	Sensitive	no	no	no	no	no	no	no	no	no	no	no	no	no	no	no	no	no	no	no	no	no	no	no	no	no	no	no	no	no	no	no	no	no	no	no	no	no
TK111	89	3	101	Tokyo	0	Sensitive	Resistant	Resistant	Sensitive	Sensitive	Sensitive	Sensitive	yes	no	no	no	no	no	no	no	no	no	no	no	no	no	no	no	no	no	no	no	no	no	no	no	no	no	no	no	no	no	no	no	no	no	no	no	no
TK112	89	3	101	Tokyo	0	Sensitive	Resistant	Resistant	Sensitive	Sensitive	Sensitive	Sensitive	yes	no	no	no	no	no	no	no	no	no	no	no	no	no	no	no	no	no	no	no	no	no	no	no	no	no	no	no	no	no	no	no	no	no	no	no	no
TK113	89	3	101	Tokyo	0	Sensitive	Resistant	Resistant	Sensitive	Sensitive	Sensitive	Resistant	yes	no	no	no	no	no	no	no	no	no	no	no	no	no	no	no	no	no	no	no	no	no	no	no	no	no	no	no	no	no	no	no	no	no	no	no	no
TK114	89	3	101	Tokyo	0	Sensitive	Resistant	Resistant	Sensitive	Sensitive	Sensitive	Resistant	yes	no	no	no	no	no	no	no	no	no	no	no	no	no	no	no	no	no	no	no	no	no	no	no	no	no	no	no	no	no	no	no	no	no	no	no	no
TK115	89	3	101	Tokyo	0	Sensitive	Sensitive	Sensitive	Sensitive	Sensitive	Sensitive	Sensitive	no	no	no	no	no	no	no	no	no	no	no	no	no	no	no	no	no	no	no	no	no	no	no	no	no	no	no	no	no	no	no	no	no	no	no	no	no
TK116	89	3	101	Tokyo	0	Sensitive	Sensitive	Sensitive	Sensitive	Sensitive	Sensitive	Sensitive	no	no	no	no	no	no	no	no	no	no	no	no	no	no	no	no	no	no	no	no	no	no	no	no	no	no	no	no	no	no	no	no	no	no	no	no	no
TK117	89	3	101	Tokyo	0	Sensitive	Sensitive	Sensitive	Sensitive	Sensitive	Sensitive	Sensitive	no	no	no	no	no	no	no	no	no	no	no	no	no	no	no	no	no	no	no	no	no	no	no	no	no	no	no	no	no	no	no	no	no	no	no	no	no
TK118	89	3	101	Tokyo	0	Sensitive	Resistant	Resistant	Sensitive	Sensitive	Sensitive	Resistant	yes	no	no	no	no	no	no	no	no	no	no	no	no	no	no	no	no	no	no	no	no	no	no	no	no	no	no	no	no	no	no	no	no	no	no	no	no
TK119	89	3	646	Tokyo	0	Sensitive	Sensitive	Sensitive	Sensitive	Sensitive	Sensitive	Sensitive	yes	no	no	no	no	no	no	no	no	no	no	no	no	no	no	no	no	no	no	no	no	no	no	no	no	no	no	no	no	no	no	no	no	no	no	no	no
TK120	89	3	101	Tokyo	0	Sensitive	Resistant	Resistant	Sensitive	Sensitive	Sensitive	Resistant	yes	no	no	no	no	no	no	no	no	no	no	no	no	no	no	no	no	no	no	no	no	no	no	no	no	no	no	no	no	no	no	no	no	no	no	no	no
TK121	89	3	646	Tokyo	0	Sensitive	Sensitive	Sensitive	Sensitive	Sensitive	Sensitive	Sensitive	no	no	no	no	no	no	no	no	no	no	no	no	no	no	no	no	no	no	no	no	no	no	no	no	no	no	no	no	no	no	no	no	no	no	no	no	no
TK122	89	3	101	Tokyo	0	Sensitive	Resistant	Resistant	Sensitive	Sensitive	Sensitive	Resistant	yes	no	no	no	no	no	no	no	no	no	no	no	no	no	no	no	no	no	no	no	no	no	no	no	no	no	no	no	no	no	no	no	no	no	no	no	no
TK123	89	3	101	Tokyo	0	Sensitive	Sensitive	Sensitive	Sensitive	Sensitive	Sensitive	Sensitive	no	no	no	no	no	no	no	no	no	no	no	no	no	no	no	no	no	no	no	no	no	no	no	no	no	no	no	no	no	no	no	no	no	no	no	no	no
TK124	89	3	101	Tokyo	0	Sensitive	Sensitive	Sensitive	Sensitive	Sensitive	Sensitive	Sensitive	no	no	no	no	no	no	no	no	no	no	no	no	no	no	no	no	no	no	no	no	no	no	no	no	no	no	no	no	no	no	no	no	no	no	no	no	no
[truncated: 101 more columns]
